# Supplementary material for: A collection of crabs (Crustacea, Brachyura) from the southwestern coast of India, with a discussion of the systematic position of Nectopanope Wood-Mason in Wood-Mason & Alcock, 1891 (Euryplacidae)
Source: Zookeys. 2019 Jan 17;(818):1–24. doi: 10.3897/zookeys.818.32108 (PMC6345736; doi:10.3897/zookeys.818.32108)
Supplement: XML Treatment for Nursilia tonsor [file zookeys.818.32108-treatment2.xml]

<!DOCTYPE tp:taxon-treatment
  PUBLIC "-//TaxonX//DTD Taxonomic Treatment Publishing DTD v0 20100105//EN" "tax-treatment-NSO.dtd">
<tp:taxon-treatment xmlns:tp="http://www.plazi.org/taxpub"><tp:treatment-meta><kwd-group><label>Taxon classification</label><kwd><named-content xmlns:xlink="http://www.w3.org/1999/xlink" content-type="kingdom">Animalia</named-content></kwd><kwd><named-content xmlns:xlink="http://www.w3.org/1999/xlink" content-type="order">Decapoda</named-content></kwd><kwd><named-content xmlns:xlink="http://www.w3.org/1999/xlink" content-type="family">Leucosiidae</named-content></kwd></kwd-group><mixed-citation publication-type="journal"><person-group><name><surname>Ng</surname><given-names>Peter K.L.</given-names></name><name><surname>Priyaja</surname><given-names>P.</given-names></name><name><surname>Kumar</surname><given-names>A. Biju</given-names></name><name><surname>Devi</surname><given-names>S. Suvarna</given-names></name></person-group><article-title>A collection of crabs (<tp:taxon-name><tp:taxon-name-part taxon-name-part-type="subphylum">Crustacea</tp:taxon-name-part></tp:taxon-name>, <tp:taxon-name><tp:taxon-name-part taxon-name-part-type="infraorder">Brachyura</tp:taxon-name-part></tp:taxon-name>) from the southwestern coast of India, with a discussion of the systematic position of <italic><tp:taxon-name><tp:taxon-name-part taxon-name-part-type="genus" reg="Nectopanope">Nectopanope</tp:taxon-name-part></tp:taxon-name></italic> Wood-Mason in Wood-Mason &amp; Alcock, 1891 (<tp:taxon-name><tp:taxon-name-part taxon-name-part-type="family">Euryplacidae</tp:taxon-name-part></tp:taxon-name>)</article-title><source>Zookeys</source><day>17</day><month>1</month><year>2019</year><volume>2019</volume><issue>818</issue><fpage>1</fpage><lpage>24</lpage><pub-id pub-id-type="doi">10.3897/zookeys.818.32108</pub-id></mixed-citation></tp:treatment-meta><tp:nomenclature><tp:taxon-name>
                <tp:taxon-name-part taxon-name-part-type="genus" reg="Nursilia">Nursilia</tp:taxon-name-part>
                <tp:taxon-name-part taxon-name-part-type="species" reg="tonsor">tonsor</tp:taxon-name-part>
              </tp:taxon-name><tp:taxon-authority>Alcock, 1896</tp:taxon-authority><xref ref-type="fig" rid="F1">Fig. 1B</xref></tp:nomenclature><tp:treatment-sec sec-type="material" id="SECID0EWNAC"><title>Material examined.</title><p>1 young female (6.0 × 5.3 mm), <named-content xmlns:xlink="http://www.w3.org/1999/xlink" content-type="dwc:verbatimCoordinates" xlink:type="simple"><named-content content-type="geo-json" specific-use="{&#34;type&#34;:&#34;Point&#34;,&#34;coordinates&#34;:[76.725750,8.378783]}" id="NCID0E6NAC" xlink:type="simple">8°22.727'N, 76°43.545'E</named-content></named-content>, 50 m.</p></tp:treatment-sec><tp:treatment-sec sec-type="remarks" id="SECID0EEOAC"><title>Remarks.</title><p>The species was first described from the Andaman Sea (<xref ref-type="bibr" rid="B4">Alcock 1896</xref>) and has since been reported from other parts of India, Southeast Asia, China, and Japan (<xref ref-type="bibr" rid="B58">Sakai 1976</xref>; Serène and Soh 1976; <xref ref-type="bibr" rid="B67">Tan 1996</xref>; <xref ref-type="bibr" rid="B16">Chen and Sun 2002</xref>; <xref ref-type="bibr" rid="B29">Dev Roy and Nandi 2012</xref>).</p></tp:treatment-sec><tp:treatment-sec><!--Section generated to contain objects referenced in tp:taxon-treatment.--><fig id="F1" position="float" orientation="portrait"><label>Figure 1.</label><caption><p>Overall dorsal habitus. <bold>A</bold><italic><tp:taxon-name><tp:taxon-name-part taxon-name-part-type="genus" reg="Notosceles">Notosceles</tp:taxon-name-part><tp:taxon-name-part taxon-name-part-type="species" reg="serratifrons">serratifrons</tp:taxon-name-part></tp:taxon-name></italic> (Henderson, 1893), male (9.1 × 17.6 mm) <bold>B</bold><italic><tp:taxon-name><tp:taxon-name-part taxon-name-part-type="genus" reg="Nursilia">Nursilia</tp:taxon-name-part><tp:taxon-name-part taxon-name-part-type="species" reg="tonsor">tonsor</tp:taxon-name-part></tp:taxon-name></italic> Alcock, 1896, female (6.0 × 5.3 mm) <bold>C</bold><italic><tp:taxon-name><tp:taxon-name-part taxon-name-part-type="genus" reg="Arcania">Arcania</tp:taxon-name-part><tp:taxon-name-part taxon-name-part-type="species" reg="gracilis">gracilis</tp:taxon-name-part></tp:taxon-name></italic> Henderson, 1893, male (7.7 × 5.5 mm) <bold>D</bold><italic><tp:taxon-name><tp:taxon-name-part taxon-name-part-type="genus" reg="Coleusia">Coleusia</tp:taxon-name-part><tp:taxon-name-part taxon-name-part-type="species" reg="urania">urania</tp:taxon-name-part></tp:taxon-name></italic> (Herbst, 1801), female (10.1 × 12.0 mm) <bold>E</bold><italic><tp:taxon-name><tp:taxon-name-part taxon-name-part-type="genus" reg="Xiphonectes">Xiphonectes</tp:taxon-name-part><tp:taxon-name-part taxon-name-part-type="species" reg="tuberculosus">tuberculosus</tp:taxon-name-part></tp:taxon-name></italic> (A. Milne-Edwards, 1861), male (21.1 × 12.4 mm) <bold>F</bold><italic><tp:taxon-name><tp:taxon-name-part taxon-name-part-type="genus" reg="Thalamita">Thalamita</tp:taxon-name-part><tp:taxon-name-part taxon-name-part-type="species" reg="macrodonta">macrodonta</tp:taxon-name-part></tp:taxon-name></italic> Borradaile, 1902, female (8.4 × 5.8 mm).</p></caption><graphic xmlns:xlink="http://www.w3.org/1999/xlink" xlink:href="zookeys-818-001-g001.jpg" position="float" orientation="portrait" xlink:type="simple" id="oo_257300.jpg"/></fig></tp:treatment-sec><ref-list><ref id="B4"><mixed-citation xmlns:xlink="http://www.w3.org/1999/xlink" xlink:type="simple"><person-group><name name-style="western"><surname>Alcock</surname><given-names>A</given-names></name></person-group> (<year>1896</year>) <article-title>Materials for a carcinological fauna of India. No. 2. The <tp:taxon-name><tp:taxon-name-part taxon-name-part-type="infraorder">Brachyura</tp:taxon-name-part></tp:taxon-name> Oxystoma.</article-title><source>Journal of the Asiatic Society of Bengal</source><volume>65</volume>: <fpage>134</fpage>–<lpage>296</lpage>.</mixed-citation></ref><ref id="B58"><mixed-citation xmlns:xlink="http://www.w3.org/1999/xlink" xlink:type="simple"><person-group><name name-style="western"><surname>Sakai</surname><given-names>T</given-names></name></person-group> (<year>1976</year>) <source>Crabs of Japan and the Adjacent Seas. 3 Vols.</source><publisher-name>Kodansha Ltd.</publisher-name>, <publisher-loc>Tokyo (29): 773 pp. [English text]</publisher-loc>, <size units="page">461 pp</size>. [Japanese text]. [251 pls]</mixed-citation></ref><ref id="B67"><mixed-citation xmlns:xlink="http://www.w3.org/1999/xlink" xlink:type="simple"><person-group><name name-style="western"><surname>Tan</surname><given-names>CGS</given-names></name></person-group> (<year>1996</year>) <article-title><tp:taxon-name><tp:taxon-name-part taxon-name-part-type="family">Leucosiidae</tp:taxon-name-part></tp:taxon-name> of the Albatross expedition to the Philippines, 1907–1910 (<tp:taxon-name><tp:taxon-name-part taxon-name-part-type="subphylum">Crustacea</tp:taxon-name-part></tp:taxon-name>: <tp:taxon-name><tp:taxon-name-part taxon-name-part-type="infraorder">Brachyura</tp:taxon-name-part></tp:taxon-name>: <tp:taxon-name><tp:taxon-name-part taxon-name-part-type="order">Decapoda</tp:taxon-name-part></tp:taxon-name>).</article-title><source>Journal of Natural History</source><volume>30</volume>(<issue>7</issue>): <fpage>1021</fpage>–<lpage>1058</lpage>. <ext-link xlink:type="simple" ext-link-type="doi" xlink:href="10.1080/00222939600770551">https://doi.org/10.1080/00222939600770551</ext-link></mixed-citation></ref><ref id="B16"><mixed-citation xmlns:xlink="http://www.w3.org/1999/xlink" xlink:type="simple"><person-group><name name-style="western"><surname>Chen</surname><given-names>H</given-names></name><name name-style="western"><surname>Sun</surname><given-names>H</given-names></name></person-group> (<year>2002</year>) <source><tp:taxon-name><tp:taxon-name-part taxon-name-part-type="phylum">Arthropoda</tp:taxon-name-part></tp:taxon-name><tp:taxon-name><tp:taxon-name-part taxon-name-part-type="subphylum">Crustacea</tp:taxon-name-part></tp:taxon-name>. <tp:taxon-name><tp:taxon-name-part taxon-name-part-type="infraorder">Brachyura</tp:taxon-name-part></tp:taxon-name>. Marine primitive crabs. Fauna Sinica.</source><publisher-name>Invertebrata</publisher-name>, <publisher-loc>30, Science Press, Beijing</publisher-loc>, <size units="page">597 pp</size>. [colour pls 1–4, pls 1–16]</mixed-citation></ref><ref id="B29"><mixed-citation xmlns:xlink="http://www.w3.org/1999/xlink" xlink:type="simple"><person-group><name name-style="western"><surname>Dev Roy</surname><given-names>MK</given-names></name><name name-style="western"><surname>Nandi</surname><given-names>NC</given-names></name></person-group> (<year>2012</year>) <article-title>Brachyuran crabs (<tp:taxon-name><tp:taxon-name-part taxon-name-part-type="subphylum">Crustacea</tp:taxon-name-part></tp:taxon-name>). In: Director ZSI, Kolkata (Ed.</article-title><source>) Fauna of Andaman and Nicobar islands, State Fauna Series, Zoological Survey of India, Kolkata</source><volume>19</volume>(<issue>1</issue>): <fpage>185</fpage>–<lpage>236</lpage>.</mixed-citation></ref></ref-list></tp:taxon-treatment>
