# Supplementary material for: A collection of crabs (Crustacea, Brachyura) from the southwestern coast of India, with a discussion of the systematic position of Nectopanope Wood-Mason in Wood-Mason & Alcock, 1891 (Euryplacidae)
Source: Zookeys. 2019 Jan 17;(818):1–24. doi: 10.3897/zookeys.818.32108 (PMC6345736; doi:10.3897/zookeys.818.32108)
Supplement: XML Treatment for Arcania gracilis [file zookeys.818.32108-treatment3.xml]

<!DOCTYPE tp:taxon-treatment
  PUBLIC "-//TaxonX//DTD Taxonomic Treatment Publishing DTD v0 20100105//EN" "tax-treatment-NSO.dtd">
<tp:taxon-treatment xmlns:tp="http://www.plazi.org/taxpub"><tp:treatment-meta><kwd-group><label>Taxon classification</label><kwd><named-content xmlns:xlink="http://www.w3.org/1999/xlink" content-type="kingdom">Animalia</named-content></kwd><kwd><named-content xmlns:xlink="http://www.w3.org/1999/xlink" content-type="order">Decapoda</named-content></kwd><kwd><named-content xmlns:xlink="http://www.w3.org/1999/xlink" content-type="family">Leucosiidae</named-content></kwd></kwd-group><mixed-citation publication-type="journal"><person-group><name><surname>Ng</surname><given-names>Peter K.L.</given-names></name><name><surname>Priyaja</surname><given-names>P.</given-names></name><name><surname>Kumar</surname><given-names>A. Biju</given-names></name><name><surname>Devi</surname><given-names>S. Suvarna</given-names></name></person-group><article-title>A collection of crabs (<tp:taxon-name><tp:taxon-name-part taxon-name-part-type="subphylum">Crustacea</tp:taxon-name-part></tp:taxon-name>, <tp:taxon-name><tp:taxon-name-part taxon-name-part-type="infraorder">Brachyura</tp:taxon-name-part></tp:taxon-name>) from the southwestern coast of India, with a discussion of the systematic position of <italic><tp:taxon-name><tp:taxon-name-part taxon-name-part-type="genus" reg="Nectopanope">Nectopanope</tp:taxon-name-part></tp:taxon-name></italic> Wood-Mason in Wood-Mason &amp; Alcock, 1891 (<tp:taxon-name><tp:taxon-name-part taxon-name-part-type="family">Euryplacidae</tp:taxon-name-part></tp:taxon-name>)</article-title><source>Zookeys</source><day>17</day><month>1</month><year>2019</year><volume>2019</volume><issue>818</issue><fpage>1</fpage><lpage>24</lpage><pub-id pub-id-type="doi">10.3897/zookeys.818.32108</pub-id></mixed-citation></tp:treatment-meta><tp:nomenclature><tp:taxon-name>
                <tp:taxon-name-part taxon-name-part-type="genus" reg="Arcania">Arcania</tp:taxon-name-part>
                <tp:taxon-name-part taxon-name-part-type="species" reg="gracilis">gracilis</tp:taxon-name-part>
              </tp:taxon-name><tp:taxon-authority>Henderson, 1893</tp:taxon-authority><xref ref-type="fig" rid="F1">Fig. 1C</xref></tp:nomenclature><tp:treatment-sec sec-type="material" id="SECID0ETAAE"><title>Material examined.</title><p>1 juvenile male (7.7 × 5.5 mm), <named-content xmlns:xlink="http://www.w3.org/1999/xlink" content-type="dwc:verbatimCoordinates" xlink:type="simple"><named-content content-type="geo-json" specific-use="{&#34;type&#34;:&#34;Point&#34;,&#34;coordinates&#34;:[77.626367,7.278550]}" id="NCID0E3AAE" xlink:type="simple">7°16.713'N, 77°37.582'E</named-content></named-content>, 200 m.</p></tp:treatment-sec><tp:treatment-sec sec-type="remarks" id="SECID0EBBAE"><title>Remarks.</title><p>The genus was revised by <xref ref-type="bibr" rid="B31">Galil (2001)</xref> who confirmed that the two Indian Ocean species, <italic><tp:taxon-name><tp:taxon-name-part taxon-name-part-type="genus" reg="Arcania">Arcania</tp:taxon-name-part><tp:taxon-name-part taxon-name-part-type="species" reg="quinquespinosa">quinquespinosa</tp:taxon-name-part></tp:taxon-name></italic> Alcock &amp; Anderson, 1894, and <italic><tp:taxon-name><tp:taxon-name-part taxon-name-part-type="genus" reg="Arcania">A.</tp:taxon-name-part><tp:taxon-name-part taxon-name-part-type="species" reg="gracilis">gracilis</tp:taxon-name-part></tp:taxon-name></italic> Henderson, 1893, are subjective synonyms. The species has a wide distribution in India and the Indo-West Pacific (see <xref ref-type="bibr" rid="B31">Galil 2001</xref>; <xref ref-type="bibr" rid="B68">Trivedi et al. 2018</xref>).</p></tp:treatment-sec><tp:treatment-sec><!--Section generated to contain objects referenced in tp:taxon-treatment.--><fig id="F1" position="float" orientation="portrait"><label>Figure 1.</label><caption><p>Overall dorsal habitus. <bold>A</bold><italic><tp:taxon-name><tp:taxon-name-part taxon-name-part-type="genus" reg="Notosceles">Notosceles</tp:taxon-name-part><tp:taxon-name-part taxon-name-part-type="species" reg="serratifrons">serratifrons</tp:taxon-name-part></tp:taxon-name></italic> (Henderson, 1893), male (9.1 × 17.6 mm) <bold>B</bold><italic><tp:taxon-name><tp:taxon-name-part taxon-name-part-type="genus" reg="Nursilia">Nursilia</tp:taxon-name-part><tp:taxon-name-part taxon-name-part-type="species" reg="tonsor">tonsor</tp:taxon-name-part></tp:taxon-name></italic> Alcock, 1896, female (6.0 × 5.3 mm) <bold>C</bold><italic><tp:taxon-name><tp:taxon-name-part taxon-name-part-type="genus" reg="Arcania">Arcania</tp:taxon-name-part><tp:taxon-name-part taxon-name-part-type="species" reg="gracilis">gracilis</tp:taxon-name-part></tp:taxon-name></italic> Henderson, 1893, male (7.7 × 5.5 mm) <bold>D</bold><italic><tp:taxon-name><tp:taxon-name-part taxon-name-part-type="genus" reg="Coleusia">Coleusia</tp:taxon-name-part><tp:taxon-name-part taxon-name-part-type="species" reg="urania">urania</tp:taxon-name-part></tp:taxon-name></italic> (Herbst, 1801), female (10.1 × 12.0 mm) <bold>E</bold><italic><tp:taxon-name><tp:taxon-name-part taxon-name-part-type="genus" reg="Xiphonectes">Xiphonectes</tp:taxon-name-part><tp:taxon-name-part taxon-name-part-type="species" reg="tuberculosus">tuberculosus</tp:taxon-name-part></tp:taxon-name></italic> (A. Milne-Edwards, 1861), male (21.1 × 12.4 mm) <bold>F</bold><italic><tp:taxon-name><tp:taxon-name-part taxon-name-part-type="genus" reg="Thalamita">Thalamita</tp:taxon-name-part><tp:taxon-name-part taxon-name-part-type="species" reg="macrodonta">macrodonta</tp:taxon-name-part></tp:taxon-name></italic> Borradaile, 1902, female (8.4 × 5.8 mm).</p></caption><graphic xmlns:xlink="http://www.w3.org/1999/xlink" xlink:href="zookeys-818-001-g001.jpg" position="float" orientation="portrait" xlink:type="simple" id="oo_257300.jpg"/></fig></tp:treatment-sec><ref-list><ref id="B31"><mixed-citation xmlns:xlink="http://www.w3.org/1999/xlink" xlink:type="simple"><person-group><name name-style="western"><surname>Galil</surname><given-names>BS</given-names></name></person-group> (<year>2001</year>) <article-title>A revision of the genus <italic><tp:taxon-name><tp:taxon-name-part taxon-name-part-type="genus">Arcania</tp:taxon-name-part></tp:taxon-name></italic> Leach, 1817 (<tp:taxon-name><tp:taxon-name-part taxon-name-part-type="subphylum">Crustacea</tp:taxon-name-part></tp:taxon-name>: <tp:taxon-name><tp:taxon-name-part taxon-name-part-type="order">Decapoda</tp:taxon-name-part></tp:taxon-name>: <tp:taxon-name><tp:taxon-name-part taxon-name-part-type="superfamily">Leucosioidea</tp:taxon-name-part></tp:taxon-name>).</article-title><source>Zoologische Mededelingen</source><volume>75</volume>(<issue>11</issue>): <fpage>169</fpage>–<lpage>205</lpage>.</mixed-citation></ref><ref id="B68"><mixed-citation xmlns:xlink="http://www.w3.org/1999/xlink" xlink:type="simple"><person-group><name name-style="western"><surname>Trivedi</surname><given-names>JN</given-names></name><name name-style="western"><surname>Trivedi</surname><given-names>DJ</given-names></name><name name-style="western"><surname>Vachhrajani</surname><given-names>KD</given-names></name><name name-style="western"><surname>Ng</surname><given-names>PKL</given-names></name></person-group> (<year>2018</year>) <article-title>An annotated checklist of marine brachyuran crabs (<tp:taxon-name><tp:taxon-name-part taxon-name-part-type="subphylum">Crustacea</tp:taxon-name-part></tp:taxon-name>: <tp:taxon-name><tp:taxon-name-part taxon-name-part-type="order">Decapoda</tp:taxon-name-part></tp:taxon-name>: <tp:taxon-name><tp:taxon-name-part taxon-name-part-type="infraorder">Brachyura</tp:taxon-name-part></tp:taxon-name>) of India.</article-title><source>Zootaxa</source><volume>4502</volume>(<issue>1</issue>): <fpage>1</fpage>–<lpage>83</lpage>.</mixed-citation></ref></ref-list></tp:taxon-treatment>
