# Supplementary material for: A collection of crabs (Crustacea, Brachyura) from the southwestern coast of India, with a discussion of the systematic position of Nectopanope Wood-Mason in Wood-Mason & Alcock, 1891 (Euryplacidae)
Source: Zookeys. 2019 Jan 17;(818):1–24. doi: 10.3897/zookeys.818.32108 (PMC6345736; doi:10.3897/zookeys.818.32108)
Supplement: XML Treatment for Coleusia urania [file zookeys.818.32108-treatment4.xml]

<!DOCTYPE tp:taxon-treatment
  PUBLIC "-//TaxonX//DTD Taxonomic Treatment Publishing DTD v0 20100105//EN" "tax-treatment-NSO.dtd">
<tp:taxon-treatment xmlns:tp="http://www.plazi.org/taxpub"><tp:treatment-meta><kwd-group><label>Taxon classification</label><kwd><named-content xmlns:xlink="http://www.w3.org/1999/xlink" content-type="kingdom">Animalia</named-content></kwd><kwd><named-content xmlns:xlink="http://www.w3.org/1999/xlink" content-type="order">Decapoda</named-content></kwd><kwd><named-content xmlns:xlink="http://www.w3.org/1999/xlink" content-type="family">Leucosiidae</named-content></kwd></kwd-group><mixed-citation publication-type="journal"><person-group><name><surname>Ng</surname><given-names>Peter K.L.</given-names></name><name><surname>Priyaja</surname><given-names>P.</given-names></name><name><surname>Kumar</surname><given-names>A. Biju</given-names></name><name><surname>Devi</surname><given-names>S. Suvarna</given-names></name></person-group><article-title>A collection of crabs (<tp:taxon-name><tp:taxon-name-part taxon-name-part-type="subphylum">Crustacea</tp:taxon-name-part></tp:taxon-name>, <tp:taxon-name><tp:taxon-name-part taxon-name-part-type="infraorder">Brachyura</tp:taxon-name-part></tp:taxon-name>) from the southwestern coast of India, with a discussion of the systematic position of <italic><tp:taxon-name><tp:taxon-name-part taxon-name-part-type="genus" reg="Nectopanope">Nectopanope</tp:taxon-name-part></tp:taxon-name></italic> Wood-Mason in Wood-Mason &amp; Alcock, 1891 (<tp:taxon-name><tp:taxon-name-part taxon-name-part-type="family">Euryplacidae</tp:taxon-name-part></tp:taxon-name>)</article-title><source>Zookeys</source><day>17</day><month>1</month><year>2019</year><volume>2019</volume><issue>818</issue><fpage>1</fpage><lpage>24</lpage><pub-id pub-id-type="doi">10.3897/zookeys.818.32108</pub-id></mixed-citation></tp:treatment-meta><tp:nomenclature><tp:taxon-name>
                <tp:taxon-name-part taxon-name-part-type="genus" reg="Coleusia">Coleusia</tp:taxon-name-part>
                <tp:taxon-name-part taxon-name-part-type="species" reg="urania">urania</tp:taxon-name-part>
              </tp:taxon-name><tp:taxon-authority>(Herbst, 1801)</tp:taxon-authority><xref ref-type="fig" rid="F1">Fig. 1D</xref></tp:nomenclature><tp:treatment-sec sec-type="material" id="SECID0E4DAE"><title>Material examined.</title><p>1 juvenile female (10.1 × 12.0 mm), <named-content xmlns:xlink="http://www.w3.org/1999/xlink" content-type="dwc:verbatimCoordinates" xlink:type="simple"><named-content content-type="geo-json" specific-use="{&#34;type&#34;:&#34;Point&#34;,&#34;coordinates&#34;:[77.538283,7.466300]}" id="NCID0EGEAE" xlink:type="simple">7°27.978'N, 77°32.297'E</named-content></named-content>, 100 m.</p></tp:treatment-sec><tp:treatment-sec sec-type="remarks" id="SECID0ELEAE"><title>Remarks.</title><p>The identity of this species and the confused status of the types were resolved by <xref ref-type="bibr" rid="B51">Ng et al. (2014)</xref>. The species has a wide range in the Indo-West Pacific (see also <xref ref-type="bibr" rid="B51">Ng et al. 2014</xref>; <xref ref-type="bibr" rid="B52">Promdam et al. 2014</xref>).</p><!--PageBreak --></tp:treatment-sec><tp:treatment-sec><!--Section generated to contain objects referenced in tp:taxon-treatment.--><fig id="F1" position="float" orientation="portrait"><label>Figure 1.</label><caption><p>Overall dorsal habitus. <bold>A</bold><italic><tp:taxon-name><tp:taxon-name-part taxon-name-part-type="genus" reg="Notosceles">Notosceles</tp:taxon-name-part><tp:taxon-name-part taxon-name-part-type="species" reg="serratifrons">serratifrons</tp:taxon-name-part></tp:taxon-name></italic> (Henderson, 1893), male (9.1 × 17.6 mm) <bold>B</bold><italic><tp:taxon-name><tp:taxon-name-part taxon-name-part-type="genus" reg="Nursilia">Nursilia</tp:taxon-name-part><tp:taxon-name-part taxon-name-part-type="species" reg="tonsor">tonsor</tp:taxon-name-part></tp:taxon-name></italic> Alcock, 1896, female (6.0 × 5.3 mm) <bold>C</bold><italic><tp:taxon-name><tp:taxon-name-part taxon-name-part-type="genus" reg="Arcania">Arcania</tp:taxon-name-part><tp:taxon-name-part taxon-name-part-type="species" reg="gracilis">gracilis</tp:taxon-name-part></tp:taxon-name></italic> Henderson, 1893, male (7.7 × 5.5 mm) <bold>D</bold><italic><tp:taxon-name><tp:taxon-name-part taxon-name-part-type="genus" reg="Coleusia">Coleusia</tp:taxon-name-part><tp:taxon-name-part taxon-name-part-type="species" reg="urania">urania</tp:taxon-name-part></tp:taxon-name></italic> (Herbst, 1801), female (10.1 × 12.0 mm) <bold>E</bold><italic><tp:taxon-name><tp:taxon-name-part taxon-name-part-type="genus" reg="Xiphonectes">Xiphonectes</tp:taxon-name-part><tp:taxon-name-part taxon-name-part-type="species" reg="tuberculosus">tuberculosus</tp:taxon-name-part></tp:taxon-name></italic> (A. Milne-Edwards, 1861), male (21.1 × 12.4 mm) <bold>F</bold><italic><tp:taxon-name><tp:taxon-name-part taxon-name-part-type="genus" reg="Thalamita">Thalamita</tp:taxon-name-part><tp:taxon-name-part taxon-name-part-type="species" reg="macrodonta">macrodonta</tp:taxon-name-part></tp:taxon-name></italic> Borradaile, 1902, female (8.4 × 5.8 mm).</p></caption><graphic xmlns:xlink="http://www.w3.org/1999/xlink" xlink:href="zookeys-818-001-g001.jpg" position="float" orientation="portrait" xlink:type="simple" id="oo_257300.jpg"/></fig></tp:treatment-sec><ref-list><ref id="B51"><mixed-citation xmlns:xlink="http://www.w3.org/1999/xlink" xlink:type="simple"><person-group><name name-style="western"><surname>Ng</surname><given-names>PKL</given-names></name><name name-style="western"><surname>Türkay</surname><given-names>M</given-names></name><name name-style="western"><surname>Galil</surname><given-names>BS</given-names></name></person-group> (<year>2014</year>) <article-title>On the identity of <italic>Cancer <tp:taxon-name><tp:taxon-name-part taxon-name-part-type="genus"/><tp:taxon-name-part taxon-name-part-type="species">urania</tp:taxon-name-part></tp:taxon-name></italic> Herbst, 1801 (<tp:taxon-name><tp:taxon-name-part taxon-name-part-type="subphylum">Crustacea</tp:taxon-name-part></tp:taxon-name>: <tp:taxon-name><tp:taxon-name-part taxon-name-part-type="order">Decapoda</tp:taxon-name-part></tp:taxon-name>: <tp:taxon-name><tp:taxon-name-part taxon-name-part-type="infraorder">Brachyura</tp:taxon-name-part></tp:taxon-name>: <tp:taxon-name><tp:taxon-name-part taxon-name-part-type="family">Leucosiidae</tp:taxon-name-part></tp:taxon-name>).</article-title><source>Zootaxa</source><volume>3786</volume>(<issue>2</issue>): <fpage>124</fpage>–<lpage>134</lpage>. <ext-link xlink:type="simple" ext-link-type="doi" xlink:href="10.11646/zootaxa.3786.2.2">https://doi.org/10.11646/zootaxa.3786.2.2</ext-link></mixed-citation></ref><ref id="B52"><mixed-citation xmlns:xlink="http://www.w3.org/1999/xlink" xlink:type="simple"><!--PageBreak --><person-group><name name-style="western"><surname>Promdam</surname><given-names>R</given-names></name><name name-style="western"><surname>Nabhitabhata</surname><given-names>J</given-names></name><name name-style="western"><surname>Galil</surname><given-names>BS</given-names></name></person-group> (<year>2014</year>) <article-title>A new species of <italic><tp:taxon-name><tp:taxon-name-part taxon-name-part-type="genus">Coleusia</tp:taxon-name-part></tp:taxon-name></italic> Galil, 2006 (<tp:taxon-name><tp:taxon-name-part taxon-name-part-type="order">Decapoda</tp:taxon-name-part></tp:taxon-name>: <tp:taxon-name><tp:taxon-name-part taxon-name-part-type="infraorder">Brachyura</tp:taxon-name-part></tp:taxon-name>: <tp:taxon-name><tp:taxon-name-part taxon-name-part-type="family">Leucosiidae</tp:taxon-name-part></tp:taxon-name>) from southern Asia.</article-title><source>Zootaxa</source><volume>3786</volume>(<issue>2</issue>): <fpage>135</fpage>–<lpage>140</lpage>. <ext-link xlink:type="simple" ext-link-type="doi" xlink:href="10.11646/zootaxa.3786.2.3">https://doi.org/10.11646/zootaxa.3786.2.3</ext-link></mixed-citation></ref></ref-list></tp:taxon-treatment>
