# Supplementary material for: A collection of crabs (Crustacea, Brachyura) from the southwestern coast of India, with a discussion of the systematic position of Nectopanope Wood-Mason in Wood-Mason & Alcock, 1891 (Euryplacidae)
Source: Zookeys. 2019 Jan 17;(818):1–24. doi: 10.3897/zookeys.818.32108 (PMC6345736; doi:10.3897/zookeys.818.32108)
Supplement: XML Treatment for Xiphonectes tuberculosus [file zookeys.818.32108-treatment5.xml]

<!DOCTYPE tp:taxon-treatment
  PUBLIC "-//TaxonX//DTD Taxonomic Treatment Publishing DTD v0 20100105//EN" "tax-treatment-NSO.dtd">
<tp:taxon-treatment xmlns:tp="http://www.plazi.org/taxpub"><tp:treatment-meta><kwd-group><label>Taxon classification</label><kwd><named-content xmlns:xlink="http://www.w3.org/1999/xlink" content-type="kingdom">Animalia</named-content></kwd><kwd><named-content xmlns:xlink="http://www.w3.org/1999/xlink" content-type="order">Decapoda</named-content></kwd><kwd><named-content xmlns:xlink="http://www.w3.org/1999/xlink" content-type="family">Portunidae</named-content></kwd></kwd-group><mixed-citation publication-type="journal"><person-group><name><surname>Ng</surname><given-names>Peter K.L.</given-names></name><name><surname>Priyaja</surname><given-names>P.</given-names></name><name><surname>Kumar</surname><given-names>A. Biju</given-names></name><name><surname>Devi</surname><given-names>S. Suvarna</given-names></name></person-group><article-title>A collection of crabs (<tp:taxon-name><tp:taxon-name-part taxon-name-part-type="subphylum">Crustacea</tp:taxon-name-part></tp:taxon-name>, <tp:taxon-name><tp:taxon-name-part taxon-name-part-type="infraorder">Brachyura</tp:taxon-name-part></tp:taxon-name>) from the southwestern coast of India, with a discussion of the systematic position of <italic><tp:taxon-name><tp:taxon-name-part taxon-name-part-type="genus" reg="Nectopanope">Nectopanope</tp:taxon-name-part></tp:taxon-name></italic> Wood-Mason in Wood-Mason &amp; Alcock, 1891 (<tp:taxon-name><tp:taxon-name-part taxon-name-part-type="family">Euryplacidae</tp:taxon-name-part></tp:taxon-name>)</article-title><source>Zookeys</source><day>17</day><month>1</month><year>2019</year><volume>2019</volume><issue>818</issue><fpage>1</fpage><lpage>24</lpage><pub-id pub-id-type="doi">10.3897/zookeys.818.32108</pub-id></mixed-citation></tp:treatment-meta><tp:nomenclature><tp:taxon-name>
                <tp:taxon-name-part taxon-name-part-type="genus" reg="Xiphonectes">Xiphonectes</tp:taxon-name-part>
                <tp:taxon-name-part taxon-name-part-type="species" reg="tuberculosus">tuberculosus</tp:taxon-name-part>
              </tp:taxon-name><tp:taxon-authority>(A. Milne-Edwards, 1861)</tp:taxon-authority><xref ref-type="fig" rid="F1">Fig. 1E</xref></tp:nomenclature><tp:treatment-sec sec-type="material" id="SECID0E3GAE"><title>Material examined.</title><p>1 male (21.1 × 12.4 mm), 1 female (18.6 × 10.1 mm), <named-content xmlns:xlink="http://www.w3.org/1999/xlink" content-type="dwc:verbatimCoordinates" xlink:type="simple"><named-content content-type="geo-json" specific-use="{&#34;type&#34;:&#34;Point&#34;,&#34;coordinates&#34;:[77.538283,7.466300]}" id="NCID0EFHAE" xlink:type="simple">7°27.978'N, 77°32.297'E</named-content></named-content>, 200 m.</p></tp:treatment-sec><tp:treatment-sec sec-type="remarks" id="SECID0EKHAE"><title>Remarks.</title><p>This species was described from Hawaii but has since been reported from all across the Indo-West Pacific to Madagascar (A. <xref ref-type="bibr" rid="B46">Milne-Edwards 1861</xref>; <xref ref-type="bibr" rid="B64">Stephenson 1972a</xref>; <xref ref-type="bibr" rid="B22">Davie 1987</xref>). In India, it has previously been reported from Tamil Nadu and the Andaman Sea (<xref ref-type="bibr" rid="B2">Alcock 1894</xref>, <xref ref-type="bibr" rid="B6">1899b</xref>; <xref ref-type="bibr" rid="B27">Dev Roy 2015</xref>; <xref ref-type="bibr" rid="B28">Dev Roy and Nandi 2007</xref>, <xref ref-type="bibr" rid="B29">2012</xref>).</p><!--PageBreak --></tp:treatment-sec><tp:treatment-sec><!--Section generated to contain objects referenced in tp:taxon-treatment.--><fig id="F1" position="float" orientation="portrait"><label>Figure 1.</label><caption><p>Overall dorsal habitus. <bold>A</bold><italic><tp:taxon-name><tp:taxon-name-part taxon-name-part-type="genus" reg="Notosceles">Notosceles</tp:taxon-name-part><tp:taxon-name-part taxon-name-part-type="species" reg="serratifrons">serratifrons</tp:taxon-name-part></tp:taxon-name></italic> (Henderson, 1893), male (9.1 × 17.6 mm) <bold>B</bold><italic><tp:taxon-name><tp:taxon-name-part taxon-name-part-type="genus" reg="Nursilia">Nursilia</tp:taxon-name-part><tp:taxon-name-part taxon-name-part-type="species" reg="tonsor">tonsor</tp:taxon-name-part></tp:taxon-name></italic> Alcock, 1896, female (6.0 × 5.3 mm) <bold>C</bold><italic><tp:taxon-name><tp:taxon-name-part taxon-name-part-type="genus" reg="Arcania">Arcania</tp:taxon-name-part><tp:taxon-name-part taxon-name-part-type="species" reg="gracilis">gracilis</tp:taxon-name-part></tp:taxon-name></italic> Henderson, 1893, male (7.7 × 5.5 mm) <bold>D</bold><italic><tp:taxon-name><tp:taxon-name-part taxon-name-part-type="genus" reg="Coleusia">Coleusia</tp:taxon-name-part><tp:taxon-name-part taxon-name-part-type="species" reg="urania">urania</tp:taxon-name-part></tp:taxon-name></italic> (Herbst, 1801), female (10.1 × 12.0 mm) <bold>E</bold><italic><tp:taxon-name><tp:taxon-name-part taxon-name-part-type="genus" reg="Xiphonectes">Xiphonectes</tp:taxon-name-part><tp:taxon-name-part taxon-name-part-type="species" reg="tuberculosus">tuberculosus</tp:taxon-name-part></tp:taxon-name></italic> (A. Milne-Edwards, 1861), male (21.1 × 12.4 mm) <bold>F</bold><italic><tp:taxon-name><tp:taxon-name-part taxon-name-part-type="genus" reg="Thalamita">Thalamita</tp:taxon-name-part><tp:taxon-name-part taxon-name-part-type="species" reg="macrodonta">macrodonta</tp:taxon-name-part></tp:taxon-name></italic> Borradaile, 1902, female (8.4 × 5.8 mm).</p></caption><graphic xmlns:xlink="http://www.w3.org/1999/xlink" xlink:href="zookeys-818-001-g001.jpg" position="float" orientation="portrait" xlink:type="simple" id="oo_257300.jpg"/></fig></tp:treatment-sec><ref-list><ref id="B46"><mixed-citation xmlns:xlink="http://www.w3.org/1999/xlink" xlink:type="simple"><person-group><name name-style="western"><surname>Milne-Edwards</surname><given-names>A</given-names></name></person-group> (<year>1861</year>) <article-title>Études zoologiques sur les Crustacés récents de la famille des Portuniens.</article-title><source>Archives du Muséum d’Histoire naturelle</source><volume>10</volume>: <fpage>309</fpage>–<lpage>428</lpage>. [pls 28–38] <ext-link xlink:type="simple" ext-link-type="doi" xlink:href="10.5962/bhl.title.10629">https://doi.org/10.5962/bhl.title.10629</ext-link></mixed-citation></ref><ref id="B64"><mixed-citation xmlns:xlink="http://www.w3.org/1999/xlink" xlink:type="simple"><person-group><name name-style="western"><surname>Stephenson</surname><given-names>W</given-names></name></person-group> (<year>1972a</year>) <article-title>Portunid crabs from the Indo-West Pacific and Western America in the Zoological Museum, Copenhagen (<tp:taxon-name><tp:taxon-name-part taxon-name-part-type="order">Decapoda</tp:taxon-name-part></tp:taxon-name>, <tp:taxon-name><tp:taxon-name-part taxon-name-part-type="infraorder">Brachyura</tp:taxon-name-part></tp:taxon-name>, <tp:taxon-name><tp:taxon-name-part taxon-name-part-type="family">Portunidae</tp:taxon-name-part></tp:taxon-name>).</article-title><source>Steenstrupia</source><volume>2</volume>(<issue>9</issue>): <fpage>127</fpage>–<lpage>156</lpage>.</mixed-citation></ref><ref id="B22"><mixed-citation xmlns:xlink="http://www.w3.org/1999/xlink" xlink:type="simple"><person-group><name name-style="western"><surname>Davie</surname><given-names>PJF</given-names></name></person-group> (<year>1987</year>) <article-title>A new species and new records of <italic><tp:taxon-name><tp:taxon-name-part taxon-name-part-type="genus">Portunus</tp:taxon-name-part></tp:taxon-name></italic> (<tp:taxon-name><tp:taxon-name-part taxon-name-part-type="order">Decapoda</tp:taxon-name-part></tp:taxon-name>: <tp:taxon-name><tp:taxon-name-part taxon-name-part-type="family">Portunidae</tp:taxon-name-part></tp:taxon-name>) from Northern Australia.</article-title><source>Memoirs of the Queensland Museum</source><volume>25</volume>(<issue>1</issue>): <fpage>227</fpage>–<lpage>231</lpage>.</mixed-citation></ref><ref id="B2"><mixed-citation xmlns:xlink="http://www.w3.org/1999/xlink" xlink:type="simple"><person-group><name name-style="western"><surname>Alcock</surname><given-names>A</given-names></name></person-group> (<year>1894</year>) Natural history notes from H.M. Indian Marine Survey Steamer <italic><tp:taxon-name><tp:taxon-name-part taxon-name-part-type="genus">Investigator</tp:taxon-name-part></tp:taxon-name></italic>, Commander RF Hoskyn, RN, commanding. Series. II. No. 1. On the result of the deep-sea dredging during the season 1890–91. Annals and Magazine of Natural History (6)13: 225–245, 321–334, 400–411. <ext-link xlink:type="simple" ext-link-type="doi" xlink:href="10.1080/00222939408677694">https://doi.org/10.1080/00222939408677694</ext-link></mixed-citation></ref><ref id="B6"><mixed-citation xmlns:xlink="http://www.w3.org/1999/xlink" xlink:type="simple"><person-group><name name-style="western"><surname>Alcock</surname><given-names>A</given-names></name></person-group> (<year>1899b</year>) <article-title>Materials for a carcinological fauna of India. No. 4. The <tp:taxon-name><tp:taxon-name-part taxon-name-part-type="infraorder">Brachyura</tp:taxon-name-part></tp:taxon-name> Cyclometopa. Part II. A revision of the Cyclometopa with an account of the families <tp:taxon-name><tp:taxon-name-part taxon-name-part-type="family">Portunidae</tp:taxon-name-part></tp:taxon-name>, <tp:taxon-name><tp:taxon-name-part taxon-name-part-type="family">Cancridae</tp:taxon-name-part></tp:taxon-name> and <tp:taxon-name><tp:taxon-name-part taxon-name-part-type="family">Corystidae</tp:taxon-name-part></tp:taxon-name>.</article-title><source>Journal of the Asiatic Society of Bengal, Calcutta</source><volume>68</volume>: <fpage>1</fpage>–<lpage>104</lpage>.</mixed-citation></ref><ref id="B27"><mixed-citation xmlns:xlink="http://www.w3.org/1999/xlink" xlink:type="simple"><person-group><name name-style="western"><surname>Dev Roy</surname><given-names>MK</given-names></name></person-group> (<year>2015</year>) <article-title>Conservation concerns on crustacean fauna of India.</article-title><source>Journal of Environment and Sociobiology</source><volume>12</volume>(<issue>1</issue>): <fpage>77</fpage>–<lpage>98</lpage>.</mixed-citation></ref><ref id="B28"><mixed-citation xmlns:xlink="http://www.w3.org/1999/xlink" xlink:type="simple"><person-group><name name-style="western"><surname>Dev Roy</surname><given-names>MK</given-names></name><name name-style="western"><surname>Nandi</surname><given-names>NC</given-names></name></person-group> (<year>2007</year>) <article-title>Brachyuran diversity in coastal ecosystems of Tamil Nadu.</article-title><source>Journal of Environment and Sociobiology</source><volume>4</volume>(<issue>2</issue>): <fpage>169</fpage>–<lpage>192</lpage>.</mixed-citation></ref><ref id="B29"><mixed-citation xmlns:xlink="http://www.w3.org/1999/xlink" xlink:type="simple"><person-group><name name-style="western"><surname>Dev Roy</surname><given-names>MK</given-names></name><name name-style="western"><surname>Nandi</surname><given-names>NC</given-names></name></person-group> (<year>2012</year>) <article-title>Brachyuran crabs (<tp:taxon-name><tp:taxon-name-part taxon-name-part-type="subphylum">Crustacea</tp:taxon-name-part></tp:taxon-name>). In: Director ZSI, Kolkata (Ed.</article-title><source>) Fauna of Andaman and Nicobar islands, State Fauna Series, Zoological Survey of India, Kolkata</source><volume>19</volume>(<issue>1</issue>): <fpage>185</fpage>–<lpage>236</lpage>.</mixed-citation></ref></ref-list></tp:taxon-treatment>
