# Supplementary material for: A collection of crabs (Crustacea, Brachyura) from the southwestern coast of India, with a discussion of the systematic position of Nectopanope Wood-Mason in Wood-Mason & Alcock, 1891 (Euryplacidae)
Source: Zookeys. 2019 Jan 17;(818):1–24. doi: 10.3897/zookeys.818.32108 (PMC6345736; doi:10.3897/zookeys.818.32108)
Supplement: XML Treatment for Nectopanope [file zookeys.818.32108-treatment8.xml]

<!DOCTYPE tp:taxon-treatment
  PUBLIC "-//TaxonX//DTD Taxonomic Treatment Publishing DTD v0 20100105//EN" "tax-treatment-NSO.dtd">
<tp:taxon-treatment xmlns:tp="http://www.plazi.org/taxpub"><tp:treatment-meta><kwd-group><label>Taxon classification</label><kwd><named-content xmlns:xlink="http://www.w3.org/1999/xlink" content-type="kingdom">Animalia</named-content></kwd><kwd><named-content xmlns:xlink="http://www.w3.org/1999/xlink" content-type="order">Decapoda</named-content></kwd><kwd><named-content xmlns:xlink="http://www.w3.org/1999/xlink" content-type="family">Euryplacidae</named-content></kwd></kwd-group><mixed-citation publication-type="journal"><person-group><name><surname>Ng</surname><given-names>Peter K.L.</given-names></name><name><surname>Priyaja</surname><given-names>P.</given-names></name><name><surname>Kumar</surname><given-names>A. Biju</given-names></name><name><surname>Devi</surname><given-names>S. Suvarna</given-names></name></person-group><article-title>A collection of crabs (<tp:taxon-name><tp:taxon-name-part taxon-name-part-type="subphylum">Crustacea</tp:taxon-name-part></tp:taxon-name>, <tp:taxon-name><tp:taxon-name-part taxon-name-part-type="infraorder">Brachyura</tp:taxon-name-part></tp:taxon-name>) from the southwestern coast of India, with a discussion of the systematic position of <italic><tp:taxon-name><tp:taxon-name-part taxon-name-part-type="genus" reg="Nectopanope">Nectopanope</tp:taxon-name-part></tp:taxon-name></italic> Wood-Mason in Wood-Mason &amp; Alcock, 1891 (<tp:taxon-name><tp:taxon-name-part taxon-name-part-type="family">Euryplacidae</tp:taxon-name-part></tp:taxon-name>)</article-title><source>Zookeys</source><day>17</day><month>1</month><year>2019</year><volume>2019</volume><issue>818</issue><fpage>1</fpage><lpage>24</lpage><pub-id pub-id-type="doi">10.3897/zookeys.818.32108</pub-id></mixed-citation></tp:treatment-meta><tp:nomenclature><tp:taxon-name>
              <tp:taxon-name-part taxon-name-part-type="genus" reg="Nectopanope">Nectopanope</tp:taxon-name-part>
            </tp:taxon-name><tp:taxon-authority>Wood-Mason in Wood-Mason &amp; Alcock, 1891</tp:taxon-authority><tp:nomenclature-citation-list><tp:nomenclature-citation><tp:taxon-name>
                  <tp:taxon-name-part taxon-name-part-type="genus" reg="Nectopanope">Nectopanope</tp:taxon-name-part>
                </tp:taxon-name><comment>Anonymous, 1891: 56 (nomen nudum).</comment></tp:nomenclature-citation><tp:nomenclature-citation><tp:taxon-name>
                  <tp:taxon-name-part taxon-name-part-type="genus" reg="Nectopanope">Nectopanope</tp:taxon-name-part>
                </tp:taxon-name><comment>Wood-Mason in Wood in Wood-Mason &amp; Alcock, 1891: 261.</comment></tp:nomenclature-citation></tp:nomenclature-citation-list></tp:nomenclature><tp:treatment-sec sec-type="diagnosis" id="SECID0EZRAE"><title>Diagnosis.</title><p>Carapace (Fig. <xref ref-type="fig" rid="F3">3A, B</xref>) subhexagonal, wider than long, dorsal surface smooth, regions poorly indicated; front (Fig. <xref ref-type="fig" rid="F3">3C–E</xref>) wide, straight with small median notch, with transverse sulcus along margin. Anterolateral borders (Fig. <xref ref-type="fig" rid="F3">3A, B</xref>) convex; with two low teeth posterior to broadly triangular outer orbital angle, first tooth wider than acute second tooth. Orbits (Fig. <xref ref-type="fig" rid="F3">3C–E</xref>) wide, spherical, deep; supraorbital margin with submedian notch, small acute lobe before notch with front; low suborbital tooth on broad, suborbital border; eye peduncles short, stout, with large subreniform (dorsoventrally flattened) cornea (Fig. <xref ref-type="fig" rid="F3">36D, E</xref>). Basal antennal article mobile, completely closing orbital <!--PageBreak -->hiatus (Fig. <xref ref-type="fig" rid="F3">3D</xref>). Ischium of third maxilliped (Fig. <xref ref-type="fig" rid="F3">3B</xref>) elongate; anteroexternal margin of merus auriculiform. Cheliped fingers (Figs <xref ref-type="fig" rid="F3">3A, G</xref>, <xref ref-type="fig" rid="F4">4E, F</xref>) stout, as long as propodus, not pigmented; carpus with small, sharp spine on inner margin, merus with acute anterodorsal tooth. Dorsal margins of ambulatory legs (P2–P5) (Figs <xref ref-type="fig" rid="F3">3A</xref>, <xref ref-type="fig" rid="F4">4G–J</xref>) meri, carpi, propodi unarmed, dactyli slender, smooth, setose; P5 propodus, dactylus proportionally short, flattened, fringed with many short setae. Thoracic sternum (Fig. <xref ref-type="fig" rid="F4">4A, D</xref>) relatively wide; sternites 1, 2 completely fused; suture 2/3 complete, gently convex towards buccal cavity; sternites 3, 4 medially fused, with shallow median groove, almost indiscernible with only lateral notch distinct; sutures 4/5, 6/7, 7/8 medially interrupted, 5/6 complete; median groove on thoracic sternites 7, 8. Male sternopleonal cavity (Fig. 4A, D) deep, reaching median part of sternite 4, just before sternite 3. Press-button of male pleonal-locking mechanism (Fig. 4D) present as low tubercle on sternite 5, near thoracic suture 4/5. Male pleon (Fig. <xref ref-type="fig" rid="F4">4A–C</xref>) narrow, slender, T-shaped, lateral margins of somites 4–6 abruptly narrowing from somite 3 to transversely narrow, acutely triangular telson (Fig. <xref ref-type="fig" rid="F4">4B</xref>); somite 3 wide, reaching inner margins of P5 coxae; no part of thoracic sternite 8 exposed by closed pleon, somite 2 transversely shorter than somite 3, somite 1 (Fig. <xref ref-type="fig" rid="F4">4C</xref>) conspicuous, narrow. G1 (Fig. <xref ref-type="fig" rid="F7">7A–D</xref>) long, slender, almost straight; distal quarter distinctly chitinised; apex sharp, distal third with numerous sharp denticles. G2 (Fig. <xref ref-type="fig" rid="F7">7E</xref>) less than one-third G1 length, relatively straight, apex spatuliform. Male genital opening (gonopore) coxal; penis long. Female characters not known.</p></tp:treatment-sec><tp:treatment-sec sec-type="remarks" id="SECID0EFUAE"><title>Remarks.</title><p>The type species of <italic><tp:taxon-name><tp:taxon-name-part taxon-name-part-type="genus" reg="Nectopanope">Nectopanope</tp:taxon-name-part></tp:taxon-name></italic> has been somewhat confused. Only one species, <italic><tp:taxon-name><tp:taxon-name-part taxon-name-part-type="genus" reg="Nectopanope">Nectopanope</tp:taxon-name-part><tp:taxon-name-part taxon-name-part-type="species" reg="longipes">longipes</tp:taxon-name-part></tp:taxon-name></italic>, was recognised in <xref ref-type="bibr" rid="B8">Anonymous (1891</xref>: 56) but both these names are nomina nuda. Wood-Mason (in <xref ref-type="bibr" rid="B69">Wood-Mason and Alcock 1891</xref>: 261, 262) provided valid descriptions for the genus and species, and included <italic><tp:taxon-name><tp:taxon-name-part taxon-name-part-type="genus" reg="Nectopanope">N.</tp:taxon-name-part><tp:taxon-name-part taxon-name-part-type="species" reg="rhodobaphes">rhodobaphes</tp:taxon-name-part></tp:taxon-name></italic> as a second species. <xref ref-type="bibr" rid="B49">Ng et al. (2008</xref>: 80) noted that the type species of <italic><tp:taxon-name><tp:taxon-name-part taxon-name-part-type="genus" reg="Nectopanope">Nectopanope</tp:taxon-name-part></tp:taxon-name></italic> was <italic><tp:taxon-name><tp:taxon-name-part taxon-name-part-type="genus" reg="Nectopanope">N.</tp:taxon-name-part><tp:taxon-name-part taxon-name-part-type="species" reg="rhodobaphes">rhodobaphes</tp:taxon-name-part></tp:taxon-name></italic> by monotypy, but this is not correct. Although Wood-Mason (in <xref ref-type="bibr" rid="B69">Wood-Mason and Alcock 1891</xref>) did not explicitly state which was the type species for <italic><tp:taxon-name><tp:taxon-name-part taxon-name-part-type="genus" reg="Nectopanope">Nectopanope</tp:taxon-name-part></tp:taxon-name></italic> Wood-Mason in Wood-Mason &amp; Alcock, 1891, they wrote “<italic><tp:taxon-name><tp:taxon-name-part taxon-name-part-type="genus" reg="Nectopanope">Nectopanope</tp:taxon-name-part><tp:taxon-name-part taxon-name-part-type="species" reg="rhodobaphes">rhodobaphes</tp:taxon-name-part></tp:taxon-name></italic>, gen. et sp. n., Wood-Mason” (Wood-Mason in <xref ref-type="bibr" rid="B69">Wood-Mason and Alcock 1891</xref>: 261). Under Article 68.2.1 of the Code (<xref ref-type="bibr" rid="B38">ICZN 1999</xref>), this is sufficient to recognise it as the type species of the genus (see <xref ref-type="bibr" rid="B37">Huys et al. 2014</xref>: 27). Alcock (1898: 213) later commented that <italic><tp:taxon-name><tp:taxon-name-part taxon-name-part-type="genus" reg="Nectopanope">Nectopanope</tp:taxon-name-part></tp:taxon-name></italic> should be restricted to <italic><tp:taxon-name><tp:taxon-name-part taxon-name-part-type="genus" reg="Nectopanope">N.</tp:taxon-name-part><tp:taxon-name-part taxon-name-part-type="species" reg="rhodobaphes">rhodobaphes</tp:taxon-name-part></tp:taxon-name></italic> and that “<italic><tp:taxon-name><tp:taxon-name-part taxon-name-part-type="genus" reg="Nectopanope">Nectopanope</tp:taxon-name-part><tp:taxon-name-part taxon-name-part-type="species" reg="longipes">longipes</tp:taxon-name-part></tp:taxon-name></italic>, which was provisionally referred to this genus by Wood-Mason, who had insufficient material for examination, turns out, now that numerous good specimens have been dredged by the ‘<tp:taxon-name><tp:taxon-name-part taxon-name-part-type="genus" reg="Investigator">Investigator</tp:taxon-name-part></tp:taxon-name>,’ to be a Catometope belonging to the genus <italic><tp:taxon-name><tp:taxon-name-part taxon-name-part-type="genus" reg="Carcinoplax">Carcinoplax</tp:taxon-name-part></tp:taxon-name></italic>.” <xref ref-type="bibr" rid="B5">Alcock (1899a</xref>: 64) repeated the same comments in his treatment of the deep-sea <tp:taxon-name><tp:taxon-name-part taxon-name-part-type="subphylum">Crustacea</tp:taxon-name-part></tp:taxon-name> of the Indian Seas. <italic><tp:taxon-name><tp:taxon-name-part taxon-name-part-type="genus" reg="Nectopanope">Nectopanope</tp:taxon-name-part><tp:taxon-name-part taxon-name-part-type="species" reg="longipes">longipes</tp:taxon-name-part></tp:taxon-name></italic> Wood-Mason in Wood-Mason &amp; Alcock, 1891, is now generally regarded as a valid species in <italic><tp:taxon-name><tp:taxon-name-part taxon-name-part-type="genus" reg="Carcinoplax">Carcinoplax</tp:taxon-name-part></tp:taxon-name></italic> H. Milne Edwards, 1853 (<tp:taxon-name><tp:taxon-name-part taxon-name-part-type="family">Goneplacidae</tp:taxon-name-part></tp:taxon-name> MacLeay, 1838) (see <xref ref-type="bibr" rid="B14">Castro 2007</xref>).</p><p><italic><tp:taxon-name><tp:taxon-name-part taxon-name-part-type="genus" reg="Nectopanope">Nectopanope</tp:taxon-name-part></tp:taxon-name></italic> Wood-Mason in Wood-Mason &amp; Alcock, 1891, was originally placed in <tp:taxon-name><tp:taxon-name-part taxon-name-part-type="family">Cancridae</tp:taxon-name-part></tp:taxon-name> Latreille, 1802, by Wood-Mason (in <xref ref-type="bibr" rid="B69">Wood-Mason and Alcock 1891</xref>) with Alcock (1898, <xref ref-type="bibr" rid="B5">1899a</xref>) later transferring the genus to <tp:taxon-name><tp:taxon-name-part taxon-name-part-type="family">Xanthidae</tp:taxon-name-part></tp:taxon-name> s. lato. Alcock (1898) recognized a new group in his xanthid subfamily <tp:taxon-name>Pilumninae</tp:taxon-name>, <tp:taxon-name>Heteropanopioida</tp:taxon-name><!--PageBreak -->Alcock, 1898, in which he included <italic><tp:taxon-name><tp:taxon-name-part taxon-name-part-type="genus" reg="Heteropanope">Heteropanope</tp:taxon-name-part></tp:taxon-name></italic> Stimpson, 1858, <italic><tp:taxon-name><tp:taxon-name-part taxon-name-part-type="genus" reg="Eurycarcinus">Eurycarcinus</tp:taxon-name-part></tp:taxon-name></italic> A. Milne-Edwards, 1867, and <italic><tp:taxon-name><tp:taxon-name-part taxon-name-part-type="genus" reg="Nectopanope">Nectopanope</tp:taxon-name-part></tp:taxon-name></italic>. <xref ref-type="bibr" rid="B49">Ng et al. (2008</xref>: 204) transferred <italic><tp:taxon-name><tp:taxon-name-part taxon-name-part-type="genus" reg="Nectopanope">Nectopanope</tp:taxon-name-part></tp:taxon-name></italic> to <tp:taxon-name>Xanthinae</tp:taxon-name> (<tp:taxon-name><tp:taxon-name-part taxon-name-part-type="family">Xanthidae</tp:taxon-name-part></tp:taxon-name>) without explanation. This was necessary as <italic><tp:taxon-name><tp:taxon-name-part taxon-name-part-type="genus" reg="Heteropanope">Heteropanope</tp:taxon-name-part></tp:taxon-name></italic> and <italic><tp:taxon-name><tp:taxon-name-part taxon-name-part-type="genus" reg="Eurycarcinus">Eurycarcinus</tp:taxon-name-part></tp:taxon-name></italic> had already been moved to the <tp:taxon-name><tp:taxon-name-part taxon-name-part-type="family">Pilumnidae</tp:taxon-name-part></tp:taxon-name> (present <tp:taxon-name>Pilumnoidea</tp:taxon-name>) by then (see <xref ref-type="bibr" rid="B47">Ng et al. 2018</xref>).</p><p>The family position of <italic><tp:taxon-name><tp:taxon-name-part taxon-name-part-type="genus" reg="Nectopanope">Nectopanope</tp:taxon-name-part></tp:taxon-name></italic> is difficult because its only species, <italic><tp:taxon-name><tp:taxon-name-part taxon-name-part-type="genus" reg="Nectopanope">N.</tp:taxon-name-part><tp:taxon-name-part taxon-name-part-type="species" reg="rhodobaphes">rhodobaphes</tp:taxon-name-part></tp:taxon-name></italic>, has previously only been known from one female specimen. Wood-Mason (in <xref ref-type="bibr" rid="B69">Wood-Mason and Alcock 1891</xref>: 262) noted that he had “one specimen obtained at Station 96, 98 to 102 fathoms; the length of its carapace is 21.4 millim., and the greatest breadth between the points of the third teeth 29 millim.” Station 96 was in the Bay of Bengal, <named-content xmlns:xlink="http://www.w3.org/1999/xlink" content-type="dwc:verbatimCoordinates" xlink:type="simple"><named-content content-type="geo-json" specific-use="{&#34;type&#34;:&#34;Point&#34;,&#34;coordinates&#34;:[84.766667,18.500000]}" id="NCID0EW4AE" xlink:type="simple">18°30'N, 84°46'E</named-content></named-content>, substrate is sand at a depth of 98–102 fathoms, and dated 4 March 1890 (<xref ref-type="bibr" rid="B9">Anonymous 1914</xref>). The sex of the specimen was not stated. <xref ref-type="bibr" rid="B5">Alcock (1899a</xref>: pl. 38 fig. 6) figured the specimen but it is not clear what its sex was (Fig. <xref ref-type="fig" rid="F2">2</xref>). Alcock (1898: 213; 1899a: 65) noted that they only had one female collected from the Godávari coast (in the Bay of Bengal) from 98–102 fathoms, that is the type. A search in the Zoological Survey of India in Calcutta for this specimen was not successful and it could not be located (S. Mitra, personal communication).</p><p>The study of the present male specimen resolves the systematic position of <italic><tp:taxon-name><tp:taxon-name-part taxon-name-part-type="genus" reg="Nectopanope">Nectopanope</tp:taxon-name-part></tp:taxon-name></italic>. The structures of the male pleon and gonopods leave no doubt that <italic><tp:taxon-name><tp:taxon-name-part taxon-name-part-type="genus" reg="Nectopanope">Nectopanope</tp:taxon-name-part></tp:taxon-name></italic> is in fact a member of <tp:taxon-name><tp:taxon-name-part taxon-name-part-type="family">Euryplacidae</tp:taxon-name-part></tp:taxon-name> Stimpson, 1871. <italic><tp:taxon-name><tp:taxon-name-part taxon-name-part-type="genus" reg="Nectopanope">Nectopanope</tp:taxon-name-part></tp:taxon-name></italic> is only superficially resembles <italic><tp:taxon-name><tp:taxon-name-part taxon-name-part-type="genus" reg="Eurycarcinus">Eurycarcinus</tp:taxon-name-part></tp:taxon-name></italic> (and the <tp:taxon-name><tp:taxon-name-part taxon-name-part-type="family">Pilumnidae</tp:taxon-name-part></tp:taxon-name>) due to similar carapace features. Their male pleons and gonopods, however, are completely different (cf. <xref ref-type="bibr" rid="B47">Ng et al. 2018</xref>).</p><p>In <tp:taxon-name><tp:taxon-name-part taxon-name-part-type="family">Euryplacidae</tp:taxon-name-part></tp:taxon-name>, the general shape and structure of the carapace as well as smoothness of the surfaces of <italic><tp:taxon-name><tp:taxon-name-part taxon-name-part-type="genus" reg="Nectopanope">Nectopanope</tp:taxon-name-part></tp:taxon-name></italic> most closely resembles <italic><tp:taxon-name><tp:taxon-name-part taxon-name-part-type="genus" reg="Psopheticoides">Psopheticoides</tp:taxon-name-part></tp:taxon-name></italic> Sakai, 1969 (with only one species, <italic>P. <tp:taxon-name><tp:taxon-name-part taxon-name-part-type="genus" reg="Psopheticoides"/><tp:taxon-name-part taxon-name-part-type="species" reg="sanguineus">sanguineus</tp:taxon-name-part></tp:taxon-name></italic> Sakai, 1969), from the western Pacific. They also share a similar eye morphology. The eye of <italic><tp:taxon-name><tp:taxon-name-part taxon-name-part-type="genus" reg="Psopheticoides">Psopheticoides</tp:taxon-name-part></tp:taxon-name></italic> is large and is distinctly flattened dorsoventrally, with the structure appearing reniform (<xref ref-type="bibr" rid="B15">Castro and Ng 2010</xref>: fig. 36B). The eye of <italic><tp:taxon-name><tp:taxon-name-part taxon-name-part-type="genus" reg="Nectopanope">Nectopanope</tp:taxon-name-part></tp:taxon-name></italic> is relatively less distinctly flattened dorsoventrally and only weakly reniform in shape (Fig. <xref ref-type="fig" rid="F3">3D, E</xref>). No other euryplacids, however, have such a distinct eye structure which has been reported in other deep-sea brachyurans (e.g., <italic><tp:taxon-name><tp:taxon-name-part taxon-name-part-type="genus" reg="Hexaplax">Hexaplax</tp:taxon-name-part></tp:taxon-name></italic> Doflein, 1904, <tp:taxon-name><tp:taxon-name-part taxon-name-part-type="family">Hexapodidae</tp:taxon-name-part></tp:taxon-name>; cf. <xref ref-type="bibr" rid="B53">Rahayu and Ng 2014</xref>).</p><p>The carapace anterolateral margin of <italic><tp:taxon-name><tp:taxon-name-part taxon-name-part-type="genus" reg="Nectopanope">Nectopanope</tp:taxon-name-part></tp:taxon-name></italic> has three distinct teeth (Figs 2, 3A, C) (with only two teeth in <italic><tp:taxon-name><tp:taxon-name-part taxon-name-part-type="genus" reg="Psopheticoides">Psopheticoides</tp:taxon-name-part></tp:taxon-name></italic>, with the external orbital tooth very broad; <xref ref-type="bibr" rid="B57">Sakai 1969</xref>: text-fig. 16b; <xref ref-type="bibr" rid="B58">Sakai 1976</xref>: pl. 192, fig. 3). The external orbital tooth of <italic><tp:taxon-name><tp:taxon-name-part taxon-name-part-type="genus" reg="Psopheticoides">Psopheticoides</tp:taxon-name-part></tp:taxon-name></italic>, however, is usually partially medially indented, and although the cleft is not deep, it gives the appearance of having three teeth on the anterolateral margin (cf. <xref ref-type="bibr" rid="B57">Sakai 1969</xref>: text-figs 16b, 18b; <xref ref-type="bibr" rid="B58">Sakai 1976</xref>: text-fig. 282a; <xref ref-type="bibr" rid="B15">Castro and Ng 2010</xref>: fig. 36A). The frontal margin in <italic><tp:taxon-name><tp:taxon-name-part taxon-name-part-type="genus" reg="Nectopanope">Nectopanope</tp:taxon-name-part></tp:taxon-name></italic> is medially indented (Figs <xref ref-type="fig" rid="F2">2</xref>, <xref ref-type="fig" rid="F3">3A, C</xref>) (margin entire in <italic><tp:taxon-name><tp:taxon-name-part taxon-name-part-type="genus" reg="Psopheticoides">Psopheticoides</tp:taxon-name-part></tp:taxon-name></italic>; cf. <xref ref-type="bibr" rid="B15">Castro and Ng 2010</xref>: fig. 36A); the ischium of the third maxilliped is proportionately longer with the auriculiform anteroexternal angle of the merus more developed (Fig. <xref ref-type="fig" rid="F3">3B</xref>) (ischium of third maxilliped relatively shorter and the anterexternal angle of the merus less produced in <italic><tp:taxon-name><tp:taxon-name-part taxon-name-part-type="genus" reg="Psopheticoides">Psopheticoides</tp:taxon-name-part></tp:taxon-name></italic>; cf. <xref ref-type="bibr" rid="B15">Castro and Ng 2010</xref>: fig. 36C); the cornea is weakly reniform (Fig. <xref ref-type="fig" rid="F3">3D, E</xref>) (cornea prominently reniform in <italic><tp:taxon-name><tp:taxon-name-part taxon-name-part-type="genus" reg="Psopheticoides">Psopheticoides</tp:taxon-name-part></tp:taxon-name></italic>; <!--PageBreak -->cf. <xref ref-type="bibr" rid="B15">Castro and Ng 2010</xref>: fig. 36B); the male telson is proportionately shorter (Fig. <xref ref-type="fig" rid="F4">4A</xref>) (elongated and linguiform in <italic><tp:taxon-name><tp:taxon-name-part taxon-name-part-type="genus" reg="Psopheticoides">Psopheticoides</tp:taxon-name-part></tp:taxon-name></italic>; cf. <xref ref-type="bibr" rid="B15">Castro and Ng 2010</xref>: fig. 36E); and the G1 is relatively straighter with the tip tapered to a tip (Fig. <xref ref-type="fig" rid="F7">7A–D</xref>) (G1 slightly sinuous with the tip arrow-shaped in <italic><tp:taxon-name><tp:taxon-name-part taxon-name-part-type="genus" reg="Psopheticoides">Psopheticoides</tp:taxon-name-part></tp:taxon-name></italic>; cf. <xref ref-type="bibr" rid="B15">Castro and Ng 2010</xref>: fig. 38D, E).</p></tp:treatment-sec><tp:treatment-sec><!--Section generated to contain objects referenced in tp:taxon-treatment.--><fig id="F3" position="float" orientation="portrait"><label>Figure 3.</label><caption><p><italic><tp:taxon-name><tp:taxon-name-part taxon-name-part-type="genus" reg="Nectopanope">Nectopanope</tp:taxon-name-part><tp:taxon-name-part taxon-name-part-type="species" reg="rhodobaphes">rhodobaphes</tp:taxon-name-part></tp:taxon-name></italic> Wood-Mason in Wood-Mason &amp; Alcock, 1891, male (18.4 × 14.7 mm), India. <bold>A</bold> overall dorsal habitus <bold>B</bold> left third maxilliped <bold>C</bold> dorsal view of carapace <bold>D</bold> frontal view of cephalothorax <bold>E</bold> closeup of eye <bold>F</bold> epistome <bold>G</bold> outer view of chelae.</p></caption><graphic xmlns:xlink="http://www.w3.org/1999/xlink" xlink:href="zookeys-818-001-g003.jpg" position="float" orientation="portrait" xlink:type="simple" id="oo_257302.jpg"/></fig><fig id="F4" position="float" orientation="portrait"><label>Figure 4.</label><caption><p><italic><tp:taxon-name><tp:taxon-name-part taxon-name-part-type="genus" reg="Nectopanope">Nectopanope</tp:taxon-name-part><tp:taxon-name-part taxon-name-part-type="species" reg="rhodobaphes">rhodobaphes</tp:taxon-name-part></tp:taxon-name></italic> Wood-Mason in Wood-Mason &amp; Alcock, 1891, male (18.4 × 14.7 mm), India. <bold>A</bold> anterior thoracic sternum, pleon, buccal cavity and third maxillipeds <bold>B</bold> thoracic sternum and pleon <bold>C</bold> posterior thoracic sternum and pleon <bold>D</bold> anterior thoracic sternum and sternopleonal cavity <bold>E</bold> subdorsal view of right cheliped <bold>F</bold> inner view of right cheliped <bold>G–J</bold> second to fourth ambulatory legs, respectively (all to same scale).</p></caption><graphic xmlns:xlink="http://www.w3.org/1999/xlink" xlink:href="zookeys-818-001-g004.jpg" position="float" orientation="portrait" xlink:type="simple" id="oo_257303.jpg"/></fig><fig id="F7" position="float" orientation="portrait"><label>Figure 7.</label><caption><p>Gonopods. <bold>A–E</bold><italic><tp:taxon-name><tp:taxon-name-part taxon-name-part-type="genus" reg="Nectopanope">Nectopanope</tp:taxon-name-part><tp:taxon-name-part taxon-name-part-type="species" reg="rhodobaphes">rhodobaphes</tp:taxon-name-part></tp:taxon-name></italic> Wood-Mason in Wood-Mason &amp; Alcock, 1891, male (18.4 × 14.7 mm) <bold>F–H</bold><italic><tp:taxon-name><tp:taxon-name-part taxon-name-part-type="genus" reg="Henicoplax">Henicoplax</tp:taxon-name-part><tp:taxon-name-part taxon-name-part-type="species" reg="maldivensis">maldivensis</tp:taxon-name-part></tp:taxon-name></italic> (Rathbun, 1902), male (9.9 × 6.3 mm) <bold>I–M</bold><italic><tp:taxon-name><tp:taxon-name-part taxon-name-part-type="genus" reg="Cryptopodia">Cryptopodia</tp:taxon-name-part><tp:taxon-name-part taxon-name-part-type="species" reg="collifer">collifer</tp:taxon-name-part></tp:taxon-name></italic> Flipse, 1930, male (17.5 × 10.6 mm) <bold>N–P</bold><italic><tp:taxon-name><tp:taxon-name-part taxon-name-part-type="genus" reg="Paraxanthodes">Paraxanthodes</tp:taxon-name-part><tp:taxon-name-part taxon-name-part-type="species" reg="cumatodes">cumatodes</tp:taxon-name-part></tp:taxon-name></italic> (MacGilchrist, 1905), male (8.3 × 5.5 mm). <bold>A, F</bold> left G1 (ventral view) <bold>B, G</bold> left G1 (dorsal view) <bold>C</bold> distal part of left G1 (ventral view) <bold>D</bold> distal part of left G1 (dorsal view); left G2. Scales bars: 0.5 mm (<bold>A, B, E–H–P</bold>); 0.25 mm (<bold>C, D</bold>).</p></caption><graphic xmlns:xlink="http://www.w3.org/1999/xlink" xlink:href="zookeys-818-001-g007.jpg" position="float" orientation="portrait" xlink:type="simple" id="oo_257306.jpg"/></fig><fig id="F2" position="float" orientation="portrait"><label>Figure 2.</label><caption><p><italic><tp:taxon-name><tp:taxon-name-part taxon-name-part-type="genus" reg="Nectopanope">Nectopanope</tp:taxon-name-part><tp:taxon-name-part taxon-name-part-type="species" reg="rhodobaphes">rhodobaphes</tp:taxon-name-part></tp:taxon-name></italic> Wood-Mason in Wood-Mason &amp; Alcock, 1891 (after <xref ref-type="bibr" rid="B5">Alcock 1899a</xref>: pl. 38 fig. 6).</p></caption><graphic xmlns:xlink="http://www.w3.org/1999/xlink" xlink:href="zookeys-818-001-g002.jpg" position="float" orientation="portrait" xlink:type="simple" id="oo_257301.jpg"/></fig></tp:treatment-sec><ref-list><ref id="B8"><mixed-citation xmlns:xlink="http://www.w3.org/1999/xlink" xlink:type="simple"><institution xlink:type="simple">Anonymous</institution> (<year>1891</year>) Appendix No. XIII. Administration Report of the Indian Marine for the Official Year 1890–91. The Government Central Press, Bombay, 52–57.</mixed-citation></ref><ref id="B69"><mixed-citation xmlns:xlink="http://www.w3.org/1999/xlink" xlink:type="simple"><!--PageBreak --><person-group><name name-style="western"><surname>Wood-Mason</surname><given-names>J</given-names></name><name name-style="western"><surname>Alcock</surname><given-names>A</given-names></name></person-group> (<year>1891</year>) Natural History Notes from H.M. Indian Marine Survey Steamer “<tp:taxon-name><tp:taxon-name-part taxon-name-part-type="genus">Investigator</tp:taxon-name-part></tp:taxon-name>”, Commander R.F. Hoskyn, R.N., commanding. No. 21. On the Results of the last Season’s Deepsea Dredging. Annals and Magazine of Natural History, March 1891 (6)7(39): 258–272.</mixed-citation></ref><ref id="B49"><mixed-citation xmlns:xlink="http://www.w3.org/1999/xlink" xlink:type="simple"><person-group><name name-style="western"><surname>Ng</surname><given-names>PKL</given-names></name><name name-style="western"><surname>Guinot</surname><given-names>D</given-names></name><name name-style="western"><surname>Davie</surname><given-names>PJF</given-names></name></person-group> (<year>2008</year>) <article-title>Systema Brachyurorum: Part I. An annotated checklist of extant brachyuran crabs of the world.</article-title><source>Raffles Bulletin of Zoology, Supplement</source><volume>17</volume>: <fpage>1</fpage>–<lpage>286</lpage>.</mixed-citation></ref><ref id="B38"><mixed-citation xmlns:xlink="http://www.w3.org/1999/xlink" xlink:type="simple"><institution xlink:type="simple">ICZN</institution> (<year>1999</year>) <source>International Code of Zoological Nomenclature. International Commission of Zoological Nomenclature. Fourth Edition. Adopted by the XXI General Assembly of the International Union of Biological Sciences.</source><publisher-name>International Trust for Zoological Nomenclature</publisher-name>, <publisher-loc>in association with the British Museum (Natural History), London</publisher-loc>, <size units="page">338 pp</size>.</mixed-citation></ref><ref id="B37"><mixed-citation xmlns:xlink="http://www.w3.org/1999/xlink" xlink:type="simple"><person-group><name name-style="western"><surname>Huys</surname><given-names>R</given-names></name><name name-style="western"><surname>Low</surname><given-names>MEY</given-names></name><name name-style="western"><surname>De Grave</surname><given-names>S</given-names></name><name name-style="western"><surname>Ng</surname><given-names>PKL</given-names></name><name name-style="western"><surname>Clark</surname><given-names>PF</given-names></name></person-group> (<year>2014</year>) <article-title>On two reports associated with James Wood-Mason and Alfred William Alcock published by the Indian Museum and the Indian Marine Survey between 1890 and 1891: implications for malacostracan nomenclature.</article-title><source>Zootaxa</source><volume>3757</volume>(<issue>1</issue>): <fpage>1</fpage>–<lpage>78</lpage>. <ext-link xlink:type="simple" ext-link-type="doi" xlink:href="10.11646/zootaxa.3757.1.1">https://doi.org/10.11646/zootaxa.3757.1.1</ext-link></mixed-citation></ref><ref id="B5"><mixed-citation xmlns:xlink="http://www.w3.org/1999/xlink" xlink:type="simple"><person-group><name name-style="western"><surname>Alcock</surname><given-names>A</given-names></name></person-group> (<year>1899a</year>) Illustrations of the zoology of the Royal Indian Marine survey ship investigator, under the command of commander T.H. Heming, R.N. Fishes. Part VI, Plates XXV. <tp:taxon-name><tp:taxon-name-part taxon-name-part-type="subphylum">Crustacea</tp:taxon-name-part></tp:taxon-name>.-Part VII, Plates 36–45. Published under the Authority of Captain W. S. Goodridge, R.N., Director of the Royal Indian Marine. Calcutta: Office of the Superintendent of Government Printing, India. [For authorships and publication dates see Clark and Crosnier 1992]</mixed-citation></ref><ref id="B14"><mixed-citation xmlns:xlink="http://www.w3.org/1999/xlink" xlink:type="simple"><person-group><name name-style="western"><surname>Castro</surname><given-names>P</given-names></name></person-group> (<year>2007</year>) <article-title>A reappraisal of the family <tp:taxon-name><tp:taxon-name-part taxon-name-part-type="family">Goneplacidae</tp:taxon-name-part></tp:taxon-name> MacLeay, 1838 (<tp:taxon-name><tp:taxon-name-part taxon-name-part-type="subphylum">Crustacea</tp:taxon-name-part></tp:taxon-name>, <tp:taxon-name><tp:taxon-name-part taxon-name-part-type="order">Decapoda</tp:taxon-name-part></tp:taxon-name>, <tp:taxon-name><tp:taxon-name-part taxon-name-part-type="infraorder">Brachyura</tp:taxon-name-part></tp:taxon-name>) and revision of the subfamily <tp:taxon-name>Goneplacinae</tp:taxon-name>, with the description of ten new genera and eighteen new species.</article-title><source>Zoosystema</source><volume>29</volume>(<issue>4</issue>): <fpage>609</fpage>–<lpage>773</lpage>.</mixed-citation></ref><ref id="B47"><mixed-citation xmlns:xlink="http://www.w3.org/1999/xlink" xlink:type="simple"><person-group><name name-style="western"><surname>Ng</surname><given-names>PKL</given-names></name><name name-style="western"><surname>Abdelsalam</surname><given-names>KM</given-names></name><name name-style="western"><surname>Mona</surname><given-names>MH</given-names></name><name name-style="western"><surname>Nour</surname><given-names>Eldeen MF</given-names></name></person-group> (<year>2018</year>) <article-title>A synopsis of the genus <italic><tp:taxon-name><tp:taxon-name-part taxon-name-part-type="genus">Eurycarcinus</tp:taxon-name-part></tp:taxon-name></italic> A. Milne-Edwards, 1867 (<tp:taxon-name><tp:taxon-name-part taxon-name-part-type="order">Decapoda</tp:taxon-name-part></tp:taxon-name>, <tp:taxon-name><tp:taxon-name-part taxon-name-part-type="infraorder">Brachyura</tp:taxon-name-part></tp:taxon-name>, <tp:taxon-name><tp:taxon-name-part taxon-name-part-type="family">Pilumnidae</tp:taxon-name-part></tp:taxon-name>).</article-title><source>Crustaceana</source><volume>91</volume>(<issue>4</issue>): <fpage>471</fpage>–<lpage>487</lpage>. <ext-link xlink:type="simple" ext-link-type="doi" xlink:href="10.1163/15685403-00003775">https://doi.org/10.1163/15685403-00003775</ext-link></mixed-citation></ref><ref id="B9"><mixed-citation xmlns:xlink="http://www.w3.org/1999/xlink" xlink:type="simple"><institution xlink:type="simple">Anonymous</institution> (<year>1914</year>) Biological collections of the R.I.M.S. “<tp:taxon-name><tp:taxon-name-part taxon-name-part-type="genus">Investigator</tp:taxon-name-part></tp:taxon-name>.” List of stations. 1884–1913. Trustees of the Indian Museum, Bapist Mission Press, Calcutta 2: 35 pp.</mixed-citation></ref><ref id="B15"><mixed-citation xmlns:xlink="http://www.w3.org/1999/xlink" xlink:type="simple"><person-group><name name-style="western"><surname>Castro</surname><given-names>P</given-names></name><name name-style="western"><surname>Ng</surname><given-names>PKL</given-names></name></person-group> (<year>2010</year>) <article-title>Revision of the family <tp:taxon-name><tp:taxon-name-part taxon-name-part-type="family">Euryplacidae</tp:taxon-name-part></tp:taxon-name> Stimpson, 1871 (<tp:taxon-name><tp:taxon-name-part taxon-name-part-type="subphylum">Crustacea</tp:taxon-name-part></tp:taxon-name>: <tp:taxon-name><tp:taxon-name-part taxon-name-part-type="order">Decapoda</tp:taxon-name-part></tp:taxon-name>: <tp:taxon-name><tp:taxon-name-part taxon-name-part-type="infraorder">Brachyura</tp:taxon-name-part></tp:taxon-name>: <tp:taxon-name><tp:taxon-name-part taxon-name-part-type="superfamily">Goneplacoidea</tp:taxon-name-part></tp:taxon-name>).</article-title><source>Zootaxa</source><volume>2375</volume>: <fpage>1</fpage>–<lpage>130</lpage>. <ext-link xlink:type="simple" ext-link-type="doi" xlink:href="10.11646/zootaxa.2375.1.1">https://doi.org/10.11646/zootaxa.2375.1.1</ext-link></mixed-citation></ref><ref id="B53"><mixed-citation xmlns:xlink="http://www.w3.org/1999/xlink" xlink:type="simple"><person-group><name name-style="western"><surname>Rahayu</surname><given-names>DL</given-names></name><name name-style="western"><surname>Ng</surname><given-names>PKL</given-names></name></person-group> (<year>2014</year>) <article-title>New genera and new species of <tp:taxon-name><tp:taxon-name-part taxon-name-part-type="family">Hexapodidae</tp:taxon-name-part></tp:taxon-name> (<tp:taxon-name><tp:taxon-name-part taxon-name-part-type="subphylum">Crustacea</tp:taxon-name-part></tp:taxon-name>, <tp:taxon-name><tp:taxon-name-part taxon-name-part-type="infraorder">Brachyura</tp:taxon-name-part></tp:taxon-name>) from the Indo-West Pacific and east Atlantic.</article-title><source>Raffles Bulletin of Zoology</source><volume>62</volume>: <fpage>396</fpage>–<lpage>483</lpage>.</mixed-citation></ref><ref id="B57"><mixed-citation xmlns:xlink="http://www.w3.org/1999/xlink" xlink:type="simple"><person-group><name name-style="western"><surname>Sakai</surname><given-names>T</given-names></name></person-group> (<year>1969</year>) <article-title>Two new genera and twenty-two new species of crabs from Japan.</article-title><source>Proceedings of the Biological Society of Washington</source><volume>82</volume>: <fpage>243</fpage>–<lpage>280</lpage>.</mixed-citation></ref><ref id="B58"><mixed-citation xmlns:xlink="http://www.w3.org/1999/xlink" xlink:type="simple"><person-group><name name-style="western"><surname>Sakai</surname><given-names>T</given-names></name></person-group> (<year>1976</year>) <source>Crabs of Japan and the Adjacent Seas. 3 Vols.</source><publisher-name>Kodansha Ltd.</publisher-name>, <publisher-loc>Tokyo (29): 773 pp. [English text]</publisher-loc>, <size units="page">461 pp</size>. [Japanese text]. [251 pls]</mixed-citation></ref></ref-list></tp:taxon-treatment>
