# Supplementary material for: A collection of crabs (Crustacea, Brachyura) from the southwestern coast of India, with a discussion of the systematic position of Nectopanope Wood-Mason in Wood-Mason & Alcock, 1891 (Euryplacidae)
Source: Zookeys. 2019 Jan 17;(818):1–24. doi: 10.3897/zookeys.818.32108 (PMC6345736; doi:10.3897/zookeys.818.32108)
Supplement: XML Treatment for Nectopanope rhodobaphes [file zookeys.818.32108-treatment9.xml]

<!DOCTYPE tp:taxon-treatment
  PUBLIC "-//TaxonX//DTD Taxonomic Treatment Publishing DTD v0 20100105//EN" "tax-treatment-NSO.dtd">
<tp:taxon-treatment xmlns:tp="http://www.plazi.org/taxpub"><tp:treatment-meta><kwd-group><label>Taxon classification</label><kwd><named-content xmlns:xlink="http://www.w3.org/1999/xlink" content-type="kingdom">Animalia</named-content></kwd><kwd><named-content xmlns:xlink="http://www.w3.org/1999/xlink" content-type="order">Decapoda</named-content></kwd><kwd><named-content xmlns:xlink="http://www.w3.org/1999/xlink" content-type="family">Euryplacidae</named-content></kwd></kwd-group><mixed-citation publication-type="journal"><person-group><name><surname>Ng</surname><given-names>Peter K.L.</given-names></name><name><surname>Priyaja</surname><given-names>P.</given-names></name><name><surname>Kumar</surname><given-names>A. Biju</given-names></name><name><surname>Devi</surname><given-names>S. Suvarna</given-names></name></person-group><article-title>A collection of crabs (<tp:taxon-name><tp:taxon-name-part taxon-name-part-type="subphylum">Crustacea</tp:taxon-name-part></tp:taxon-name>, <tp:taxon-name><tp:taxon-name-part taxon-name-part-type="infraorder">Brachyura</tp:taxon-name-part></tp:taxon-name>) from the southwestern coast of India, with a discussion of the systematic position of <italic><tp:taxon-name><tp:taxon-name-part taxon-name-part-type="genus" reg="Nectopanope">Nectopanope</tp:taxon-name-part></tp:taxon-name></italic> Wood-Mason in Wood-Mason &amp; Alcock, 1891 (<tp:taxon-name><tp:taxon-name-part taxon-name-part-type="family">Euryplacidae</tp:taxon-name-part></tp:taxon-name>)</article-title><source>Zookeys</source><day>17</day><month>1</month><year>2019</year><volume>2019</volume><issue>818</issue><fpage>1</fpage><lpage>24</lpage><pub-id pub-id-type="doi">10.3897/zookeys.818.32108</pub-id></mixed-citation></tp:treatment-meta><tp:nomenclature><tp:taxon-name>
              <tp:taxon-name-part taxon-name-part-type="genus" reg="Nectopanope">Nectopanope</tp:taxon-name-part>
              <tp:taxon-name-part taxon-name-part-type="species" reg="rhodobaphes">rhodobaphes</tp:taxon-name-part>
            </tp:taxon-name><tp:taxon-authority>Wood-Mason in Wood-Mason &amp; Alcock, 1891</tp:taxon-authority><xref ref-type="fig" rid="F2">Figs 2</xref><xref ref-type="fig" rid="F3">, 3</xref><xref ref-type="fig" rid="F4">, 4</xref><xref ref-type="fig" rid="F7">, 7A–E</xref><tp:nomenclature-citation-list><tp:nomenclature-citation><tp:taxon-name>
                  <tp:taxon-name-part taxon-name-part-type="genus" reg="Nectopanope">Nectopanope</tp:taxon-name-part>
                  <tp:taxon-name-part taxon-name-part-type="species" reg="rhodobaphes">rhodobaphes</tp:taxon-name-part>
                </tp:taxon-name><comment>Wood-Mason in Wood-Mason &amp; Alcock, 1891: 261; <xref ref-type="bibr" rid="B5">Alcock 1899a</xref>: pl. 38 fig. 6; <xref ref-type="bibr" rid="B49">Ng et al. 2008</xref>: 204 (list); <xref ref-type="bibr" rid="B37">Huys et al. 2014</xref>: 15, 27 (discussion).</comment></tp:nomenclature-citation></tp:nomenclature-citation-list></tp:nomenclature><tp:treatment-sec sec-type="material" id="SECID0EKIAG"><title>Material examined.</title><p>1 male (18.4 × 14.7 mm), <named-content xmlns:xlink="http://www.w3.org/1999/xlink" content-type="dwc:verbatimCoordinates" xlink:type="simple"><named-content content-type="geo-json" specific-use="{&#34;type&#34;:&#34;Point&#34;,&#34;coordinates&#34;:[77.538283,7.466300]}" id="NCID0ETIAG" xlink:type="simple">7°27.978'N, 77°32.297'E</named-content></named-content>, 200 m.</p></tp:treatment-sec><tp:treatment-sec sec-type="diagnosis" id="SECID0EYIAG"><title>Diagnosis.</title><p>As for genus.</p></tp:treatment-sec><tp:treatment-sec sec-type="description" id="SECID0E4IAG"><title>Description.</title><p>Carapace (Figs <xref ref-type="fig" rid="F2">2</xref>, <xref ref-type="fig" rid="F3">3A, C</xref>) transversely subhexagonal, 1.25 times wider than long; dorsal surface distinctly convex, smooth, without setae or granules; regions poorly defined, epigastric region not indicated, gastro-cardiac groove shallow. Front (Fig. <xref ref-type="fig" rid="F3">3A, C</xref>) lamellar, almost straight, smooth, with shallow median notch; postorbital region smooth, without trace of crest; front separated from supraorbital margin by small but distinct right-angled notch; lateral lobe triangular, small. Anterolateral margin (Fig. <xref ref-type="fig" rid="F3">3A, C</xref>) convex with three teeth including external orbital angle; external orbital angle broadly triangular, subtruncate; first lateral tooth triangular, tip directed anteriorly, separated from other teeth by deep-V-shaped notch, margin gently convex and entire to uneven; second lateral tooth acutely triangular, directed obliquely laterally. Posterolateral margin (Fig. <xref ref-type="fig" rid="F3">3A, C</xref>) gently convex, converging gradually towards gently convex posterior carapace margin. Suborbital, subhepatic, anterior half of pterygostomial regions (Fig. <xref ref-type="fig" rid="F3">3D</xref>) smooth. Orbits (Fig. <xref ref-type="fig" rid="F3">3D, E</xref>) wide, spherical, deep; supraorbital margin concave, smooth with distinct submedian fissure, gradually merging with external orbital tooth; suborbital tooth lined with small granules, with broad low tooth on inner edge, adjacent to antenna. Eye peduncles short, stout, with large subreniform (dorsoventrally flattened) cornea (Fig. <xref ref-type="fig" rid="F3">36D, E</xref>). Basal antennal article (articles 2 and 3) (Fig. <xref ref-type="fig" rid="F3">3D, G</xref>) rectangular, longer than broad, mobile, completely closing orbital hiatus. Basal antennular article subrectangular; flagellum long, folding transversely. Epistome (Fig. <xref ref-type="fig" rid="F3">3D, F</xref>) longitudinally narrow; posterior margin of epistome with prominent subtruncate median projection, with distinct longitudinal fissure; lateral margin almost straight, separated from median part by fissure. Endostomial ridge distinct, long.</p><fig id="F2" position="float" orientation="portrait"><label>Figure 2.</label><caption><p><italic><tp:taxon-name><tp:taxon-name-part taxon-name-part-type="genus" reg="Nectopanope">Nectopanope</tp:taxon-name-part><tp:taxon-name-part taxon-name-part-type="species" reg="rhodobaphes">rhodobaphes</tp:taxon-name-part></tp:taxon-name></italic> Wood-Mason in Wood-Mason &amp; Alcock, 1891 (after <xref ref-type="bibr" rid="B5">Alcock 1899a</xref>: pl. 38 fig. 6).</p></caption><graphic xmlns:xlink="http://www.w3.org/1999/xlink" xlink:href="zookeys-818-001-g002.jpg" position="float" orientation="portrait" xlink:type="simple" id="oo_257301.jpg"/></fig><fig id="F3" position="float" orientation="portrait"><label>Figure 3.</label><caption><p><italic><tp:taxon-name><tp:taxon-name-part taxon-name-part-type="genus" reg="Nectopanope">Nectopanope</tp:taxon-name-part><tp:taxon-name-part taxon-name-part-type="species" reg="rhodobaphes">rhodobaphes</tp:taxon-name-part></tp:taxon-name></italic> Wood-Mason in Wood-Mason &amp; Alcock, 1891, male (18.4 × 14.7 mm), India. <bold>A</bold> overall dorsal habitus <bold>B</bold> left third maxilliped <bold>C</bold> dorsal view of carapace <bold>D</bold> frontal view of cephalothorax <bold>E</bold> closeup of eye <bold>F</bold> epistome <bold>G</bold> outer view of chelae.</p></caption><graphic xmlns:xlink="http://www.w3.org/1999/xlink" xlink:href="zookeys-818-001-g003.jpg" position="float" orientation="portrait" xlink:type="simple" id="oo_257302.jpg"/></fig><p>Third maxillipeds (Fig. <xref ref-type="fig" rid="F3">3B</xref>) almost completely closing buccal cavern when closed; merus subquadrate, anteroexternal margin strongly auriculiform; ischium subrectangular, elongated, with submedian oblique sulcus, inner margin serrated, lined with dense stiff setae; exopod stout with prominent subdistal triangular tooth on inner margin, flagellum long, extending past width of merus.</p><p>Chelipeds (P1) (Figs <xref ref-type="fig" rid="F3">3A, G</xref>, <xref ref-type="fig" rid="F4">4E, F</xref>) unequal, right chela slightly larger; fingers slender, as long as palm; dorsal margin of palm rounded; distal half of chela with ventral margin <!--PageBreak -->(including entire pollex) possessing distinct subventral longitudinal sulcus, forming subcristiform ventral margin; outer surface of palm smooth; inner surface smooth with gently convex median part, ventro-proximal part with low lobiform rounded projection; cutting edge of pollex of major chela with prominent large triangular teeth; dactylus gently curved with 2 shallow longitudinal median sulci on outer margin (upper one deeper), cutting edge with large triangular teeth; fingers of minor chela similar to those on major chela.</p><fig id="F4" position="float" orientation="portrait"><label>Figure 4.</label><caption><p><italic><tp:taxon-name><tp:taxon-name-part taxon-name-part-type="genus" reg="Nectopanope">Nectopanope</tp:taxon-name-part><tp:taxon-name-part taxon-name-part-type="species" reg="rhodobaphes">rhodobaphes</tp:taxon-name-part></tp:taxon-name></italic> Wood-Mason in Wood-Mason &amp; Alcock, 1891, male (18.4 × 14.7 mm), India. <bold>A</bold> anterior thoracic sternum, pleon, buccal cavity and third maxillipeds <bold>B</bold> thoracic sternum and pleon <bold>C</bold> posterior thoracic sternum and pleon <bold>D</bold> anterior thoracic sternum and sternopleonal cavity <bold>E</bold> subdorsal view of right cheliped <bold>F</bold> inner view of right cheliped <bold>G–J</bold> second to fourth ambulatory legs, respectively (all to same scale).</p></caption><graphic xmlns:xlink="http://www.w3.org/1999/xlink" xlink:href="zookeys-818-001-g004.jpg" position="float" orientation="portrait" xlink:type="simple" id="oo_257303.jpg"/></fig><p>Ambulatory legs (P2–P5) (Figs <xref ref-type="fig" rid="F3">3A</xref>, <xref ref-type="fig" rid="F4">4G–J</xref>) moderately long, slender; P3 longest; P2–P5 merus subcylindrical, slightly flattened laterally, outer surface smooth, glabrous, ventral margin smooth, dorsal margin almost entire; P5 merus gently up-curved; P2–P5 carpus short, outer surface glabrous, dorsal margin smooth; P2–P4 propodus of long, laterally flattened, with distinct shallow longitudinal median sulcus, lateral margins of distal third almost completely glabrous; P5 propodus ovate, laterally flattened, with distinct setae lining margins which partially obscure margin; P2–P4 dactylus elongated, falciform, smooth; P5 shortest, subspatuliform, margins lined with short setae; dactylo-propodal lock not distinct.</p><p>Thoracic sternum (Figs <xref ref-type="fig" rid="F4">4A, D</xref>) relatively wide, surface relatively smooth but with shallow uneven pits; sternites 1, 2 completely fused, distinctly triangular, lateral margins gently concave, separated from sternite 3 by distinct gently convex suture (towards buccal cavity); sternites 3, 4 fused with only lateral part of suture clearly visible, median part indicated by barely discernible shallow broad groove; sutures 4/5, 5/6, 7/8 medially interrupted, suture 6/7 almost complete, separated by very narrow gap; distinct median longitudinal groove extending across sternites 7, 8. Posterior edge of episternite 7 par<!--PageBreak --><!--PageBreak --><!--PageBreak -->tially overlapping anterior part of P5 coxa and partially covering anterolateral part of pleonal somite 3 when closed. Sternopleonal cavity (Fig. <xref ref-type="fig" rid="F4">4A, D</xref>) deep, reaching nearly to anterior edge of sternite 4, just before sternite 3, defined by imaginary line connecting midpoint of coxae of chelipeds; pleon (Fig. <xref ref-type="fig" rid="F4">4C</xref>) completely covering sternite 8 when closed. Press-button of male pleonal locking mechanism (Fig. 4D) present as short spur-like structure on anterior quarter of sternite 5, just adjacent to sternite 4. Opening for penis coxal, penis relatively short, tubular, exiting at anterior edge of condyle of P5 coxa.</p><p>Pleon (Fig. <xref ref-type="fig" rid="F4">4A–C</xref>) narrow, slender, distinctly T-shaped; somites 3–6 trapezoidal, abruptly narrowing from somite 3–6; telson acutely triangular with convex lateral margins; somite 3 wide, reaching inner margins of P5 coxae; no part of thoracic sternite 8 exposed by closed pleon; somite 2 transversely shorter than somite 3 but reaching P5; somite 1 conspicuous, narrow, almost as wide as somite 2.</p><p>G1 (Fig. <xref ref-type="fig" rid="F7">7A–D</xref>) long, slender, almost straight; distal quarter distinctly chitinised, stiff; apex sharp, distal third with numerous sharp denticles, longer in some specimens than in others. G2 (Fig. <xref ref-type="fig" rid="F7">7E</xref>) less than one-third G1 length, relatively straight, apex spatuliform.</p></tp:treatment-sec><tp:treatment-sec sec-type="remarks" id="SECID0ERPAG"><title>Remarks.</title><p>The colour of the fresh type specimen was described as “a beautiful deep-sea pink, with a dotted, V-shaped, white mark between the gastric and branchial regions.” (Wood-Mason in <xref ref-type="bibr" rid="B69">Wood-Mason and Alcock 1891</xref>: 262). The present preserved specimen, although faded, retains enough colour to suggest that in life, it had the colour and pattern described in the original description. This colour is somewhat similar to that known for <italic><tp:taxon-name><tp:taxon-name-part taxon-name-part-type="genus" reg="Psopheticoides">Psopheticoides</tp:taxon-name-part><tp:taxon-name-part taxon-name-part-type="species" reg="sanguineus">sanguineus</tp:taxon-name-part></tp:taxon-name></italic> which is red to pinkish-red all over but with a white ring on the median dorsal surface (<xref ref-type="bibr" rid="B58">Sakai 1976</xref>: pl. 192, fig. 3; <xref ref-type="bibr" rid="B15">Castro and Ng 2010</xref>: fig. 39C).</p><p>The type female (Fig. <xref ref-type="fig" rid="F2">2</xref>) shows the branchial regions distinctly swollen but this is probably due to parasites, although the specimen was not dissected. This has precedence in the Australian euryplacid <italic><tp:taxon-name><tp:taxon-name-part taxon-name-part-type="genus" reg="Eucrate">Eucrate</tp:taxon-name-part><tp:taxon-name-part taxon-name-part-type="species" reg="sexdentata">sexdentata</tp:taxon-name-part></tp:taxon-name></italic> Haswell, 1882, in which one specimen has both sides of the branchial regions swollen and infected by bopyrids (cf. <xref ref-type="bibr" rid="B15">Castro and Ng 2010</xref>: fig. 10E).</p></tp:treatment-sec><tp:treatment-sec><!--Section generated to contain objects referenced in tp:taxon-treatment.--><fig id="F7" position="float" orientation="portrait"><label>Figure 7.</label><caption><p>Gonopods. <bold>A–E</bold><italic><tp:taxon-name><tp:taxon-name-part taxon-name-part-type="genus" reg="Nectopanope">Nectopanope</tp:taxon-name-part><tp:taxon-name-part taxon-name-part-type="species" reg="rhodobaphes">rhodobaphes</tp:taxon-name-part></tp:taxon-name></italic> Wood-Mason in Wood-Mason &amp; Alcock, 1891, male (18.4 × 14.7 mm) <bold>F–H</bold><italic><tp:taxon-name><tp:taxon-name-part taxon-name-part-type="genus" reg="Henicoplax">Henicoplax</tp:taxon-name-part><tp:taxon-name-part taxon-name-part-type="species" reg="maldivensis">maldivensis</tp:taxon-name-part></tp:taxon-name></italic> (Rathbun, 1902), male (9.9 × 6.3 mm) <bold>I–M</bold><italic><tp:taxon-name><tp:taxon-name-part taxon-name-part-type="genus" reg="Cryptopodia">Cryptopodia</tp:taxon-name-part><tp:taxon-name-part taxon-name-part-type="species" reg="collifer">collifer</tp:taxon-name-part></tp:taxon-name></italic> Flipse, 1930, male (17.5 × 10.6 mm) <bold>N–P</bold><italic><tp:taxon-name><tp:taxon-name-part taxon-name-part-type="genus" reg="Paraxanthodes">Paraxanthodes</tp:taxon-name-part><tp:taxon-name-part taxon-name-part-type="species" reg="cumatodes">cumatodes</tp:taxon-name-part></tp:taxon-name></italic> (MacGilchrist, 1905), male (8.3 × 5.5 mm). <bold>A, F</bold> left G1 (ventral view) <bold>B, G</bold> left G1 (dorsal view) <bold>C</bold> distal part of left G1 (ventral view) <bold>D</bold> distal part of left G1 (dorsal view); left G2. Scales bars: 0.5 mm (<bold>A, B, E–H–P</bold>); 0.25 mm (<bold>C, D</bold>).</p></caption><graphic xmlns:xlink="http://www.w3.org/1999/xlink" xlink:href="zookeys-818-001-g007.jpg" position="float" orientation="portrait" xlink:type="simple" id="oo_257306.jpg"/></fig></tp:treatment-sec><ref-list><ref id="B5"><mixed-citation xmlns:xlink="http://www.w3.org/1999/xlink" xlink:type="simple"><person-group><name name-style="western"><surname>Alcock</surname><given-names>A</given-names></name></person-group> (<year>1899a</year>) Illustrations of the zoology of the Royal Indian Marine survey ship investigator, under the command of commander T.H. Heming, R.N. Fishes. Part VI, Plates XXV. <tp:taxon-name><tp:taxon-name-part taxon-name-part-type="subphylum">Crustacea</tp:taxon-name-part></tp:taxon-name>.-Part VII, Plates 36–45. Published under the Authority of Captain W. S. Goodridge, R.N., Director of the Royal Indian Marine. Calcutta: Office of the Superintendent of Government Printing, India. [For authorships and publication dates see Clark and Crosnier 1992]</mixed-citation></ref><ref id="B49"><mixed-citation xmlns:xlink="http://www.w3.org/1999/xlink" xlink:type="simple"><person-group><name name-style="western"><surname>Ng</surname><given-names>PKL</given-names></name><name name-style="western"><surname>Guinot</surname><given-names>D</given-names></name><name name-style="western"><surname>Davie</surname><given-names>PJF</given-names></name></person-group> (<year>2008</year>) <article-title>Systema Brachyurorum: Part I. An annotated checklist of extant brachyuran crabs of the world.</article-title><source>Raffles Bulletin of Zoology, Supplement</source><volume>17</volume>: <fpage>1</fpage>–<lpage>286</lpage>.</mixed-citation></ref><ref id="B37"><mixed-citation xmlns:xlink="http://www.w3.org/1999/xlink" xlink:type="simple"><person-group><name name-style="western"><surname>Huys</surname><given-names>R</given-names></name><name name-style="western"><surname>Low</surname><given-names>MEY</given-names></name><name name-style="western"><surname>De Grave</surname><given-names>S</given-names></name><name name-style="western"><surname>Ng</surname><given-names>PKL</given-names></name><name name-style="western"><surname>Clark</surname><given-names>PF</given-names></name></person-group> (<year>2014</year>) <article-title>On two reports associated with James Wood-Mason and Alfred William Alcock published by the Indian Museum and the Indian Marine Survey between 1890 and 1891: implications for malacostracan nomenclature.</article-title><source>Zootaxa</source><volume>3757</volume>(<issue>1</issue>): <fpage>1</fpage>–<lpage>78</lpage>. <ext-link xlink:type="simple" ext-link-type="doi" xlink:href="10.11646/zootaxa.3757.1.1">https://doi.org/10.11646/zootaxa.3757.1.1</ext-link></mixed-citation></ref><ref id="B69"><mixed-citation xmlns:xlink="http://www.w3.org/1999/xlink" xlink:type="simple"><!--PageBreak --><person-group><name name-style="western"><surname>Wood-Mason</surname><given-names>J</given-names></name><name name-style="western"><surname>Alcock</surname><given-names>A</given-names></name></person-group> (<year>1891</year>) Natural History Notes from H.M. Indian Marine Survey Steamer “<tp:taxon-name><tp:taxon-name-part taxon-name-part-type="genus">Investigator</tp:taxon-name-part></tp:taxon-name>”, Commander R.F. Hoskyn, R.N., commanding. No. 21. On the Results of the last Season’s Deepsea Dredging. Annals and Magazine of Natural History, March 1891 (6)7(39): 258–272.</mixed-citation></ref><ref id="B58"><mixed-citation xmlns:xlink="http://www.w3.org/1999/xlink" xlink:type="simple"><person-group><name name-style="western"><surname>Sakai</surname><given-names>T</given-names></name></person-group> (<year>1976</year>) <source>Crabs of Japan and the Adjacent Seas. 3 Vols.</source><publisher-name>Kodansha Ltd.</publisher-name>, <publisher-loc>Tokyo (29): 773 pp. [English text]</publisher-loc>, <size units="page">461 pp</size>. [Japanese text]. [251 pls]</mixed-citation></ref><ref id="B15"><mixed-citation xmlns:xlink="http://www.w3.org/1999/xlink" xlink:type="simple"><person-group><name name-style="western"><surname>Castro</surname><given-names>P</given-names></name><name name-style="western"><surname>Ng</surname><given-names>PKL</given-names></name></person-group> (<year>2010</year>) <article-title>Revision of the family <tp:taxon-name><tp:taxon-name-part taxon-name-part-type="family">Euryplacidae</tp:taxon-name-part></tp:taxon-name> Stimpson, 1871 (<tp:taxon-name><tp:taxon-name-part taxon-name-part-type="subphylum">Crustacea</tp:taxon-name-part></tp:taxon-name>: <tp:taxon-name><tp:taxon-name-part taxon-name-part-type="order">Decapoda</tp:taxon-name-part></tp:taxon-name>: <tp:taxon-name><tp:taxon-name-part taxon-name-part-type="infraorder">Brachyura</tp:taxon-name-part></tp:taxon-name>: <tp:taxon-name><tp:taxon-name-part taxon-name-part-type="superfamily">Goneplacoidea</tp:taxon-name-part></tp:taxon-name>).</article-title><source>Zootaxa</source><volume>2375</volume>: <fpage>1</fpage>–<lpage>130</lpage>. <ext-link xlink:type="simple" ext-link-type="doi" xlink:href="10.11646/zootaxa.2375.1.1">https://doi.org/10.11646/zootaxa.2375.1.1</ext-link></mixed-citation></ref></ref-list></tp:taxon-treatment>
