# Supplementary material for: A collection of crabs (Crustacea, Brachyura) from the southwestern coast of India, with a discussion of the systematic position of Nectopanope Wood-Mason in Wood-Mason & Alcock, 1891 (Euryplacidae)
Source: Zookeys. 2019 Jan 17;(818):1–24. doi: 10.3897/zookeys.818.32108 (PMC6345736; doi:10.3897/zookeys.818.32108)
Supplement: XML Treatment for Henicoplax maldivensis [file zookeys.818.32108-treatment10.xml]

<!DOCTYPE tp:taxon-treatment
  PUBLIC "-//TaxonX//DTD Taxonomic Treatment Publishing DTD v0 20100105//EN" "tax-treatment-NSO.dtd">
<tp:taxon-treatment xmlns:tp="http://www.plazi.org/taxpub"><tp:treatment-meta><kwd-group><label>Taxon classification</label><kwd><named-content xmlns:xlink="http://www.w3.org/1999/xlink" content-type="kingdom">Animalia</named-content></kwd><kwd><named-content xmlns:xlink="http://www.w3.org/1999/xlink" content-type="order">Decapoda</named-content></kwd><kwd><named-content xmlns:xlink="http://www.w3.org/1999/xlink" content-type="family">Euryplacidae</named-content></kwd></kwd-group><mixed-citation publication-type="journal"><person-group><name><surname>Ng</surname><given-names>Peter K.L.</given-names></name><name><surname>Priyaja</surname><given-names>P.</given-names></name><name><surname>Kumar</surname><given-names>A. Biju</given-names></name><name><surname>Devi</surname><given-names>S. Suvarna</given-names></name></person-group><article-title>A collection of crabs (<tp:taxon-name><tp:taxon-name-part taxon-name-part-type="subphylum">Crustacea</tp:taxon-name-part></tp:taxon-name>, <tp:taxon-name><tp:taxon-name-part taxon-name-part-type="infraorder">Brachyura</tp:taxon-name-part></tp:taxon-name>) from the southwestern coast of India, with a discussion of the systematic position of <italic><tp:taxon-name><tp:taxon-name-part taxon-name-part-type="genus" reg="Nectopanope">Nectopanope</tp:taxon-name-part></tp:taxon-name></italic> Wood-Mason in Wood-Mason &amp; Alcock, 1891 (<tp:taxon-name><tp:taxon-name-part taxon-name-part-type="family">Euryplacidae</tp:taxon-name-part></tp:taxon-name>)</article-title><source>Zookeys</source><day>17</day><month>1</month><year>2019</year><volume>2019</volume><issue>818</issue><fpage>1</fpage><lpage>24</lpage><pub-id pub-id-type="doi">10.3897/zookeys.818.32108</pub-id></mixed-citation></tp:treatment-meta><tp:nomenclature><tp:taxon-name>
                <tp:taxon-name-part taxon-name-part-type="genus" reg="Henicoplax">Henicoplax</tp:taxon-name-part>
                <tp:taxon-name-part taxon-name-part-type="species" reg="maldivensis">maldivensis</tp:taxon-name-part>
              </tp:taxon-name><tp:taxon-authority>(Rathbun, 1902)</tp:taxon-authority><xref ref-type="fig" rid="F5">Figs 5</xref><xref ref-type="fig" rid="F7">, 7F–H</xref><tp:nomenclature-citation-list><tp:nomenclature-citation><tp:taxon-name>
                    <tp:taxon-name-part taxon-name-part-type="genus" reg="Goneplax">Goneplax</tp:taxon-name-part>
                    <tp:taxon-name-part taxon-name-part-type="species" reg="maldivensis">maldivensis</tp:taxon-name-part>
                  </tp:taxon-name><comment>Rathbun, 1902: 124, figs 3–5; <xref ref-type="bibr" rid="B33">Guinot 1969</xref>: 518; <xref ref-type="bibr" rid="B14">Castro 2007</xref>: 686, 687 [list].</comment></tp:nomenclature-citation><tp:nomenclature-citation><tp:taxon-name>
                    <tp:taxon-name-part taxon-name-part-type="genus" reg="Goneplax"/>
                    <tp:taxon-name-part taxon-name-part-type="species" reg="maldivensis"/>
                  </tp:taxon-name><comment>“?[<tp:taxon-name><tp:taxon-name-part taxon-name-part-type="genus" reg="Goneplax">Goneplax</tp:taxon-name-part></tp:taxon-name>] <tp:taxon-name><tp:taxon-name-part taxon-name-part-type="genus" reg="Goneplax"/><tp:taxon-name-part taxon-name-part-type="species" reg="maldivensis">maldivensis</tp:taxon-name-part></tp:taxon-name>”: <xref ref-type="bibr" rid="B34">Guinot 1971</xref>: 1081 [list]. </comment></tp:nomenclature-citation><tp:nomenclature-citation><tp:taxon-name>
                    <tp:taxon-name-part taxon-name-part-type="genus" reg="Otmaroplax">Otmaroplax</tp:taxon-name-part>
                    <tp:taxon-name-part taxon-name-part-type="species" reg="maldivensis">maldivensis</tp:taxon-name-part>
                  </tp:taxon-name><comment>: Števčić 2005: 134 [genus name nomen nudum]</comment></tp:nomenclature-citation><tp:nomenclature-citation><tp:taxon-name>
                    <tp:taxon-name-part taxon-name-part-type="genus" reg="Goneplax"/>
                    <tp:taxon-name-part taxon-name-part-type="species" reg="maldivensis"/>
                  </tp:taxon-name><comment>“<tp:taxon-name><tp:taxon-name-part taxon-name-part-type="genus" reg="Heteroplax">Heteroplax</tp:taxon-name-part></tp:taxon-name>” <tp:taxon-name><tp:taxon-name-part taxon-name-part-type="genus" reg="Heteroplax"/><tp:taxon-name-part taxon-name-part-type="species" reg="maldivensis">maldivensis</tp:taxon-name-part></tp:taxon-name>: <xref ref-type="bibr" rid="B49">Ng et al. 2008</xref>: 78, 79 [in list]. </comment></tp:nomenclature-citation><tp:nomenclature-citation><tp:taxon-name>
                    <tp:taxon-name-part taxon-name-part-type="genus" reg="Henicoplax">Henicoplax</tp:taxon-name-part>
                    <tp:taxon-name-part taxon-name-part-type="species" reg="maldivensis">maldivensis</tp:taxon-name-part>
                  </tp:taxon-name><comment>: <xref ref-type="bibr" rid="B15">Castro and Ng 2010</xref>: 61, figs 22A–E, 24D–F.</comment></tp:nomenclature-citation></tp:nomenclature-citation-list></tp:nomenclature><tp:treatment-sec sec-type="material" id="SECID0EQWAG"><title>Material examined.</title><p>1 male (9.9 × 6.3 mm), <named-content xmlns:xlink="http://www.w3.org/1999/xlink" content-type="dwc:verbatimCoordinates" xlink:type="simple"><named-content content-type="geo-json" specific-use="{&#34;type&#34;:&#34;Point&#34;,&#34;coordinates&#34;:[77.538283,7.466300]}" id="NCID0EZWAG" xlink:type="simple">7°27.978'N, 77°32.297'E</named-content></named-content>, 100 m.</p></tp:treatment-sec><tp:treatment-sec sec-type="remarks" id="SECID0E5WAG"><title>Remarks.</title><p><italic><tp:taxon-name><tp:taxon-name-part taxon-name-part-type="genus" reg="Henicoplax">Henicoplax</tp:taxon-name-part></tp:taxon-name></italic> Castro &amp; Ng, 2010, was established for Indo-West Pacific species that had been previously classified in <italic><tp:taxon-name><tp:taxon-name-part taxon-name-part-type="genus" reg="Goneplax">Goneplax</tp:taxon-name-part></tp:taxon-name></italic> Leach, 1814, or <italic><tp:taxon-name><tp:taxon-name-part taxon-name-part-type="genus" reg="Heteroplax">Heteroplax</tp:taxon-name-part><!--PageBreak --></tp:taxon-name></italic>Stimpson, 1858. Five species are currently recognised: <italic><tp:taxon-name><tp:taxon-name-part taxon-name-part-type="genus" reg="Henicoplax">H.</tp:taxon-name-part><tp:taxon-name-part taxon-name-part-type="species" reg="eriochir">eriochir</tp:taxon-name-part></tp:taxon-name></italic> Castro &amp; Ng, 2010, <italic><tp:taxon-name><tp:taxon-name-part taxon-name-part-type="genus" reg="Henicoplax">H.</tp:taxon-name-part><tp:taxon-name-part taxon-name-part-type="species" reg="maldivensis">maldivensis</tp:taxon-name-part></tp:taxon-name></italic> (Rathbun, 1902) [type species], <italic><tp:taxon-name><tp:taxon-name-part taxon-name-part-type="genus" reg="Henicoplax">H.</tp:taxon-name-part><tp:taxon-name-part taxon-name-part-type="species" reg="nitida">nitida</tp:taxon-name-part></tp:taxon-name></italic> (Miers, 1879a), <italic><tp:taxon-name><tp:taxon-name-part taxon-name-part-type="genus" reg="Henicoplax">H.</tp:taxon-name-part><tp:taxon-name-part taxon-name-part-type="species" reg="pilimeles">pilimeles</tp:taxon-name-part></tp:taxon-name></italic> Castro &amp; Ng, 2010, and <italic><tp:taxon-name><tp:taxon-name-part taxon-name-part-type="genus" reg="Henicoplax">H.</tp:taxon-name-part><tp:taxon-name-part taxon-name-part-type="species" reg="trachydactylus">trachydactylus</tp:taxon-name-part></tp:taxon-name></italic> Castro &amp; Ng, 2010.</p><p><!--PageBreak -->The present specimen is clearly <italic><tp:taxon-name><tp:taxon-name-part taxon-name-part-type="genus" reg="Henicoplax">H.</tp:taxon-name-part><tp:taxon-name-part taxon-name-part-type="species" reg="maldivensis">maldivensis</tp:taxon-name-part></tp:taxon-name></italic> as redescribed and figured at length by <xref ref-type="bibr" rid="B15">Castro and Ng (2010</xref>: 61). The species was previously known only from the holotype male (7.4 × 4.8 mm) obtained from Gan Island in Addu Atoll in the Maldives. The present male differs from the type male in having the frontal margin slightly more sinuous and the cleft between the external orbital tooth and the anterolateral tooth is more U-shaped (Fig. <xref ref-type="fig" rid="F5">5A, B</xref>) (versus frontal margin almost straight and the lateral carapace cleft being V-shaped in the holotype; cf. <xref ref-type="bibr" rid="B15">Castro and Ng 2010</xref>: fig. 22A); and while the G1 shape is similar, the distal spination is relatively less pronounced and the tip is sharply tapering (Fig. <xref ref-type="fig" rid="F7">7F, G</xref>) (versus distal half with relatively more spines and the tip is subtruncate in the holotype; cf. <xref ref-type="bibr" rid="B15">Castro and Ng 2010</xref>: fig. 24D, E). The differences are not substantial and can easily be explained by variation and size, the present male (9.9 × 6.3 mm) being larger than the type (7.4 × 4.8 mm).</p><fig id="F5" position="float" orientation="portrait"><label>Figure 5.</label><caption><p><italic><tp:taxon-name><tp:taxon-name-part taxon-name-part-type="genus" reg="Henicoplax">Henicoplax</tp:taxon-name-part><tp:taxon-name-part taxon-name-part-type="species" reg="maldivensis">maldivensis</tp:taxon-name-part></tp:taxon-name></italic> (Rathbun, 1902), male (9.9 × 6.3 mm), India. <bold>A</bold> overall dorsal habitus <bold>B</bold> dorsal view of carapace <bold>C</bold> frontal view of cephalothorax <bold>D</bold> left third maxilliped <bold>E</bold> anterior thoracic sternum and pleon <bold>F</bold> thoracic sternum and pleon <bold>G</bold> posterior thoracic sternum and pleon <bold>H</bold> outer view of chelae.</p></caption><graphic xmlns:xlink="http://www.w3.org/1999/xlink" xlink:href="zookeys-818-001-g005.jpg" position="float" orientation="portrait" xlink:type="simple" id="oo_257304.jpg"/></fig><p><xref ref-type="bibr" rid="B15">Castro and Ng (2010)</xref> showed that records of “<italic><tp:taxon-name><tp:taxon-name-part taxon-name-part-type="genus" reg="Henicoplax">H.</tp:taxon-name-part><tp:taxon-name-part taxon-name-part-type="species" reg="nitida">nitida</tp:taxon-name-part></tp:taxon-name></italic>” from the Andaman Sea should be referred to a new species, <italic><tp:taxon-name><tp:taxon-name-part taxon-name-part-type="genus" reg="Henicoplax">H.</tp:taxon-name-part><tp:taxon-name-part taxon-name-part-type="species" reg="pilimenes">pilimenes</tp:taxon-name-part></tp:taxon-name></italic>; and indicated that true <italic><tp:taxon-name><tp:taxon-name-part taxon-name-part-type="genus" reg="Henicoplax">H.</tp:taxon-name-part><tp:taxon-name-part taxon-name-part-type="species" reg="nitida">nitida</tp:taxon-name-part></tp:taxon-name></italic> should be restricted to East Asia. The records of “<italic><tp:taxon-name><tp:taxon-name-part taxon-name-part-type="genus" reg="Henicoplax">H.</tp:taxon-name-part><tp:taxon-name-part taxon-name-part-type="species" reg="nitida">nitida</tp:taxon-name-part></tp:taxon-name></italic>” from the Gulf of Martaban (south of Myanmar) and off Madras in India by <xref ref-type="bibr" rid="B35">Henderson (1893</xref>: 379) are almost certainly not this species. The Myanmar material is probably <italic><tp:taxon-name><tp:taxon-name-part taxon-name-part-type="genus" reg="Henicoplax">H.</tp:taxon-name-part><tp:taxon-name-part taxon-name-part-type="species" reg="pilimenes">pilimenes</tp:taxon-name-part></tp:taxon-name></italic>, while that from India may be this species or even <italic><tp:taxon-name><tp:taxon-name-part taxon-name-part-type="genus" reg="Henicoplax">H.</tp:taxon-name-part><tp:taxon-name-part taxon-name-part-type="species" reg="maldivensis">maldivensis</tp:taxon-name-part></tp:taxon-name></italic> instead. Specimens will need to be re-examined to be certain.</p><p><italic><tp:taxon-name><tp:taxon-name-part taxon-name-part-type="genus" reg="Heteroplax">Heteroplax</tp:taxon-name-part><tp:taxon-name-part taxon-name-part-type="species" reg="maldivensis">maldivensis</tp:taxon-name-part></tp:taxon-name></italic> is thus far known for certain only from the Maldives (<xref ref-type="bibr" rid="B54">Rathbun 1902</xref>; <xref ref-type="bibr" rid="B15">Castro and Ng 2010</xref>) and the present specimen represents the first confirmed presence of this species in India.</p></tp:treatment-sec><tp:treatment-sec><!--Section generated to contain objects referenced in tp:taxon-treatment.--><fig id="F7" position="float" orientation="portrait"><label>Figure 7.</label><caption><p>Gonopods. <bold>A–E</bold><italic><tp:taxon-name><tp:taxon-name-part taxon-name-part-type="genus" reg="Nectopanope">Nectopanope</tp:taxon-name-part><tp:taxon-name-part taxon-name-part-type="species" reg="rhodobaphes">rhodobaphes</tp:taxon-name-part></tp:taxon-name></italic> Wood-Mason in Wood-Mason &amp; Alcock, 1891, male (18.4 × 14.7 mm) <bold>F–H</bold><italic><tp:taxon-name><tp:taxon-name-part taxon-name-part-type="genus" reg="Henicoplax">Henicoplax</tp:taxon-name-part><tp:taxon-name-part taxon-name-part-type="species" reg="maldivensis">maldivensis</tp:taxon-name-part></tp:taxon-name></italic> (Rathbun, 1902), male (9.9 × 6.3 mm) <bold>I–M</bold><italic><tp:taxon-name><tp:taxon-name-part taxon-name-part-type="genus" reg="Cryptopodia">Cryptopodia</tp:taxon-name-part><tp:taxon-name-part taxon-name-part-type="species" reg="collifer">collifer</tp:taxon-name-part></tp:taxon-name></italic> Flipse, 1930, male (17.5 × 10.6 mm) <bold>N–P</bold><italic><tp:taxon-name><tp:taxon-name-part taxon-name-part-type="genus" reg="Paraxanthodes">Paraxanthodes</tp:taxon-name-part><tp:taxon-name-part taxon-name-part-type="species" reg="cumatodes">cumatodes</tp:taxon-name-part></tp:taxon-name></italic> (MacGilchrist, 1905), male (8.3 × 5.5 mm). <bold>A, F</bold> left G1 (ventral view) <bold>B, G</bold> left G1 (dorsal view) <bold>C</bold> distal part of left G1 (ventral view) <bold>D</bold> distal part of left G1 (dorsal view); left G2. Scales bars: 0.5 mm (<bold>A, B, E–H–P</bold>); 0.25 mm (<bold>C, D</bold>).</p></caption><graphic xmlns:xlink="http://www.w3.org/1999/xlink" xlink:href="zookeys-818-001-g007.jpg" position="float" orientation="portrait" xlink:type="simple" id="oo_257306.jpg"/></fig></tp:treatment-sec><ref-list><ref id="B33"><mixed-citation xmlns:xlink="http://www.w3.org/1999/xlink" xlink:type="simple"><person-group><name name-style="western"><surname>Guinot</surname><given-names>D</given-names></name></person-group> (<year>1969</year>) Recherches préliminaires sur les groupements naturels chez les Crustacés Décapodes Brachyoures, VII. Les <tp:taxon-name><tp:taxon-name-part taxon-name-part-type="family">Goneplacidae</tp:taxon-name-part></tp:taxon-name> (suite). Bulletin du Muséum national d’Histoire naturelle, série 2, 41(2): 507–528. [pl. 2]</mixed-citation></ref><ref id="B14"><mixed-citation xmlns:xlink="http://www.w3.org/1999/xlink" xlink:type="simple"><person-group><name name-style="western"><surname>Castro</surname><given-names>P</given-names></name></person-group> (<year>2007</year>) <article-title>A reappraisal of the family <tp:taxon-name><tp:taxon-name-part taxon-name-part-type="family">Goneplacidae</tp:taxon-name-part></tp:taxon-name> MacLeay, 1838 (<tp:taxon-name><tp:taxon-name-part taxon-name-part-type="subphylum">Crustacea</tp:taxon-name-part></tp:taxon-name>, <tp:taxon-name><tp:taxon-name-part taxon-name-part-type="order">Decapoda</tp:taxon-name-part></tp:taxon-name>, <tp:taxon-name><tp:taxon-name-part taxon-name-part-type="infraorder">Brachyura</tp:taxon-name-part></tp:taxon-name>) and revision of the subfamily <tp:taxon-name>Goneplacinae</tp:taxon-name>, with the description of ten new genera and eighteen new species.</article-title><source>Zoosystema</source><volume>29</volume>(<issue>4</issue>): <fpage>609</fpage>–<lpage>773</lpage>.</mixed-citation></ref><ref id="B34"><mixed-citation xmlns:xlink="http://www.w3.org/1999/xlink" xlink:type="simple"><person-group><name name-style="western"><surname>Guinot</surname><given-names>D</given-names></name></person-group> (<year>1971</year>) Recherches préliminaires sur les groupements naturels chez les Crustacés Décapodes Brachyoures, VIII. Synthèse et bibliographie. Bulletin du Muséum national d’Histoire naturelle, série 2, 42(5) [1970]: 1063–1090.</mixed-citation></ref><ref id="B49"><mixed-citation xmlns:xlink="http://www.w3.org/1999/xlink" xlink:type="simple"><person-group><name name-style="western"><surname>Ng</surname><given-names>PKL</given-names></name><name name-style="western"><surname>Guinot</surname><given-names>D</given-names></name><name name-style="western"><surname>Davie</surname><given-names>PJF</given-names></name></person-group> (<year>2008</year>) <article-title>Systema Brachyurorum: Part I. An annotated checklist of extant brachyuran crabs of the world.</article-title><source>Raffles Bulletin of Zoology, Supplement</source><volume>17</volume>: <fpage>1</fpage>–<lpage>286</lpage>.</mixed-citation></ref><ref id="B15"><mixed-citation xmlns:xlink="http://www.w3.org/1999/xlink" xlink:type="simple"><person-group><name name-style="western"><surname>Castro</surname><given-names>P</given-names></name><name name-style="western"><surname>Ng</surname><given-names>PKL</given-names></name></person-group> (<year>2010</year>) <article-title>Revision of the family <tp:taxon-name><tp:taxon-name-part taxon-name-part-type="family">Euryplacidae</tp:taxon-name-part></tp:taxon-name> Stimpson, 1871 (<tp:taxon-name><tp:taxon-name-part taxon-name-part-type="subphylum">Crustacea</tp:taxon-name-part></tp:taxon-name>: <tp:taxon-name><tp:taxon-name-part taxon-name-part-type="order">Decapoda</tp:taxon-name-part></tp:taxon-name>: <tp:taxon-name><tp:taxon-name-part taxon-name-part-type="infraorder">Brachyura</tp:taxon-name-part></tp:taxon-name>: <tp:taxon-name><tp:taxon-name-part taxon-name-part-type="superfamily">Goneplacoidea</tp:taxon-name-part></tp:taxon-name>).</article-title><source>Zootaxa</source><volume>2375</volume>: <fpage>1</fpage>–<lpage>130</lpage>. <ext-link xlink:type="simple" ext-link-type="doi" xlink:href="10.11646/zootaxa.2375.1.1">https://doi.org/10.11646/zootaxa.2375.1.1</ext-link></mixed-citation></ref><ref id="B35"><mixed-citation xmlns:xlink="http://www.w3.org/1999/xlink" xlink:type="simple"><person-group><name name-style="western"><surname>Henderson</surname><given-names>JR</given-names></name></person-group> (<year>1893</year>) A contribution to Indian carcinology. Transactions of the Linnaean Society of London Zoology, series 2, 5: 325–458. <ext-link xlink:type="simple" ext-link-type="doi" xlink:href="10.1111/j.1096-3642.1893.tb00653.x">https://doi.org/10.1111/j.1096-3642.1893.tb00653.x</ext-link></mixed-citation></ref><ref id="B54"><mixed-citation xmlns:xlink="http://www.w3.org/1999/xlink" xlink:type="simple"><person-group><name name-style="western"><surname>Rathbun</surname><given-names>MJ</given-names></name></person-group> (<year>1902</year>) <article-title>Crabs from the Maldive Islands.</article-title><source>Bulletin of the Museum of Comparative Zoology, Harvard College</source><volume>39</volume>(<issue>5</issue>): <fpage>123</fpage>–<lpage>138</lpage>. [pl. 1]</mixed-citation></ref></ref-list></tp:taxon-treatment>
