# Supplementary material for: A collection of crabs (Crustacea, Brachyura) from the southwestern coast of India, with a discussion of the systematic position of Nectopanope Wood-Mason in Wood-Mason & Alcock, 1891 (Euryplacidae)
Source: Zookeys. 2019 Jan 17;(818):1–24. doi: 10.3897/zookeys.818.32108 (PMC6345736; doi:10.3897/zookeys.818.32108)
Supplement: XML Treatment for Rhinolambrus contrarius [file zookeys.818.32108-treatment12.xml]

<!DOCTYPE tp:taxon-treatment
  PUBLIC "-//TaxonX//DTD Taxonomic Treatment Publishing DTD v0 20100105//EN" "tax-treatment-NSO.dtd">
<tp:taxon-treatment xmlns:tp="http://www.plazi.org/taxpub"><tp:treatment-meta><kwd-group><label>Taxon classification</label><kwd><named-content xmlns:xlink="http://www.w3.org/1999/xlink" content-type="kingdom">Animalia</named-content></kwd><kwd><named-content xmlns:xlink="http://www.w3.org/1999/xlink" content-type="order">Decapoda</named-content></kwd><kwd><named-content xmlns:xlink="http://www.w3.org/1999/xlink" content-type="family">Parthenopidae</named-content></kwd></kwd-group><mixed-citation publication-type="journal"><person-group><name><surname>Ng</surname><given-names>Peter K.L.</given-names></name><name><surname>Priyaja</surname><given-names>P.</given-names></name><name><surname>Kumar</surname><given-names>A. Biju</given-names></name><name><surname>Devi</surname><given-names>S. Suvarna</given-names></name></person-group><article-title>A collection of crabs (<tp:taxon-name><tp:taxon-name-part taxon-name-part-type="subphylum">Crustacea</tp:taxon-name-part></tp:taxon-name>, <tp:taxon-name><tp:taxon-name-part taxon-name-part-type="infraorder">Brachyura</tp:taxon-name-part></tp:taxon-name>) from the southwestern coast of India, with a discussion of the systematic position of <italic><tp:taxon-name><tp:taxon-name-part taxon-name-part-type="genus" reg="Nectopanope">Nectopanope</tp:taxon-name-part></tp:taxon-name></italic> Wood-Mason in Wood-Mason &amp; Alcock, 1891 (<tp:taxon-name><tp:taxon-name-part taxon-name-part-type="family">Euryplacidae</tp:taxon-name-part></tp:taxon-name>)</article-title><source>Zookeys</source><day>17</day><month>1</month><year>2019</year><volume>2019</volume><issue>818</issue><fpage>1</fpage><lpage>24</lpage><pub-id pub-id-type="doi">10.3897/zookeys.818.32108</pub-id></mixed-citation></tp:treatment-meta><tp:nomenclature><tp:taxon-name>
                <tp:taxon-name-part taxon-name-part-type="genus" reg="Rhinolambrus">Rhinolambrus</tp:taxon-name-part>
                <tp:taxon-name-part taxon-name-part-type="species" reg="contrarius">contrarius</tp:taxon-name-part>
              </tp:taxon-name><tp:taxon-authority>(Herbst, 1804)</tp:taxon-authority><xref ref-type="fig" rid="F6">Fig. 6B</xref></tp:nomenclature><tp:treatment-sec sec-type="material" id="SECID0E1FBG"><title>Material examined.</title><p>1 young female (10.5 × 10.0 mm), 3 juveniles (largest 6.8 × 6.8 mm), <named-content xmlns:xlink="http://www.w3.org/1999/xlink" content-type="dwc:verbatimCoordinates" xlink:type="simple"><named-content content-type="geo-json" specific-use="{&#34;type&#34;:&#34;Point&#34;,&#34;coordinates&#34;:[77.462567,7.800067]}" id="NCID0EDGBG" xlink:type="simple">7°48.004'N, 77°27.754'E</named-content></named-content>, 50 m.</p><!--PageBreak --></tp:treatment-sec><tp:treatment-sec sec-type="remarks" id="SECID0EJGBG"><title>Remarks.</title><p><xref ref-type="bibr" rid="B36">Herbst (1804</xref>: 9) described this species from material from somewhere in the “East Indies” and as far as is known, the type is lost (<xref ref-type="bibr" rid="B55">Sakai 1999</xref>). This is the type species of <italic><tp:taxon-name><tp:taxon-name-part taxon-name-part-type="genus" reg="Rhinolambrus">Rhinolambrus</tp:taxon-name-part></tp:taxon-name></italic> A. Milne-Edwards, 1878. The species has a wide <!--PageBreak -->Indo-West Pacific distribution (see <xref ref-type="bibr" rid="B30">Flipse 1930</xref>; <xref ref-type="bibr" rid="B58">Sakai 1976</xref>); and in India has been reported from various parts of Tamil Nadu and Andamans (<xref ref-type="bibr" rid="B35">Henderson 1893</xref>; <xref ref-type="bibr" rid="B39">Jeyabaskaran et al. 2000</xref>; <xref ref-type="bibr" rid="B40">Kathirvel and Gokul 2010</xref>; <xref ref-type="bibr" rid="B29">Dev Roy and Nandi 2012</xref>; <xref ref-type="bibr" rid="B70">Vidhya et al. 2017</xref>).</p><p>The present materials are all juveniles, with none of the gonopod structures of the males developed even though the chelipeds are elongated. The pronounced “neck-like” constriction in adults of this species has still not developed (Fig. <xref ref-type="fig" rid="F6">6B</xref>).</p></tp:treatment-sec><tp:treatment-sec><!--Section generated to contain objects referenced in tp:taxon-treatment.--><fig id="F6" position="float" orientation="portrait"><label>Figure 6.</label><caption><p><bold>A</bold><italic><tp:taxon-name><tp:taxon-name-part taxon-name-part-type="genus" reg="Pseudolambrus">Pseudolambrus</tp:taxon-name-part><tp:taxon-name-part taxon-name-part-type="species" reg="beaumonti">beaumonti</tp:taxon-name-part></tp:taxon-name></italic> (Alcock, 1895), female (9.4 × 8.8 mm) <bold>B</bold><italic><tp:taxon-name><tp:taxon-name-part taxon-name-part-type="genus" reg="Rhinolambrus">Rhinolambrus</tp:taxon-name-part><tp:taxon-name-part taxon-name-part-type="species" reg="contrarius">contrarius</tp:taxon-name-part></tp:taxon-name></italic> (Herbst, 1804), female (10.5 × 10.0 mm) <bold>C–F</bold><italic><tp:taxon-name><tp:taxon-name-part taxon-name-part-type="genus" reg="Cryptopodia">Cryptopodia</tp:taxon-name-part><tp:taxon-name-part taxon-name-part-type="species" reg="collifer">collifer</tp:taxon-name-part></tp:taxon-name></italic> Flipse, 1930, male (17.5 × 10.6 mm) <bold>G, H</bold><italic><tp:taxon-name><tp:taxon-name-part taxon-name-part-type="genus" reg="Paraxanthodes">Paraxanthodes</tp:taxon-name-part><tp:taxon-name-part taxon-name-part-type="species" reg="cumatodes">cumatodes</tp:taxon-name-part></tp:taxon-name></italic> (MacGilchrist, 1905), male (8.3 × 5.5 mm). <bold>A, B, C, G, H</bold> overall dorsal habitus <bold>D</bold> ventral view of cephalothorax <bold>E, F</bold> outer view of chelae.</p></caption><graphic xmlns:xlink="http://www.w3.org/1999/xlink" xlink:href="zookeys-818-001-g006.jpg" position="float" orientation="portrait" xlink:type="simple" id="oo_257305.jpg"/></fig></tp:treatment-sec><ref-list><ref id="B36"><mixed-citation xmlns:xlink="http://www.w3.org/1999/xlink" xlink:type="simple"><person-group><name name-style="western"><surname>Herbst</surname><given-names>JFW</given-names></name></person-group> (<year>1782–1804</year>) Versuch einer Naturgeschichte der Krabben und Krebse nebst einer systematischen Beschreibung ihrer verschieden Arten. Gottlieb August Lange, Berlin &amp; Stralsund. Volumes 1–3: 1–274 + 1–226 +1–66 + 1–46, 1–54 + 1–49. [Vol. 1, Part 1 (pp 1–86, pl 1): 1782; Vol. 1, Parts 2–5 (pp 87–182, pls 2–9): 1783; Vol. 1, Part 6 (pp 183–206, pls 10–13): 1785; Vol. 1, Part 7 (pp 207–238, pls 14–17): 1788; Vol. 1, Part 8 (pp 239–274, pls 18–21): 1790; Vol. 2, Part 1 (pp 1–48, pls 22–25): 1791; Vol. 2, Part 2 (pp 49–78, pls 26–29): 1792; Vol. 2, Part 3 (pp 79–98, pls 30–33): 1793; Vol. 2, Part 4 (pp 99–146, pls 34–36): 1793; Vol. 2, Part 5 (pp 147–162, pls 37–40): 1794; Vol. 2, Parts 6–end (pp 163–226, pls 41–46): 1796; Vol. 3, Part 1 (pp 1–66, pls 47–50): 1799; Vol. 3, Part 2 (pp 1–46, pls 51–54): 1801; Vol. 3, Part 3 (pp 1–54, pls 55–58): 1803; Vol. 3, Part 4 (pp 1–49, pls 59–62): 1804.]</mixed-citation></ref><ref id="B55"><mixed-citation xmlns:xlink="http://www.w3.org/1999/xlink" xlink:type="simple"><person-group><name name-style="western"><surname>Sakai</surname><given-names>K</given-names></name></person-group> (<year>1999</year>) <article-title>JFW Herbst-collection of decapod <tp:taxon-name><tp:taxon-name-part taxon-name-part-type="subphylum">Crustacea</tp:taxon-name-part></tp:taxon-name> of the Berlin Zoological Museum, with remarks on certain species.</article-title><source>Naturalists, Publications of Tokushima Biological Laboratory, Shikoku University</source><volume>4</volume>: <fpage>1</fpage>–<lpage>45</lpage>. [pls 1–21]</mixed-citation></ref><ref id="B30"><mixed-citation xmlns:xlink="http://www.w3.org/1999/xlink" xlink:type="simple"><person-group><name name-style="western"><surname>Flipse</surname><given-names>HJ</given-names></name></person-group> (<year>1930</year>) Die <tp:taxon-name><tp:taxon-name-part taxon-name-part-type="order">Decapoda</tp:taxon-name-part></tp:taxon-name><tp:taxon-name><tp:taxon-name-part taxon-name-part-type="infraorder">Brachyura</tp:taxon-name-part></tp:taxon-name> der Siboga-Expedition. VI. <tp:taxon-name><tp:taxon-name-part taxon-name-part-type="infraorder">Oxyrhyncha</tp:taxon-name-part></tp:taxon-name>: <tp:taxon-name><tp:taxon-name-part taxon-name-part-type="family">Parthenopidae</tp:taxon-name-part></tp:taxon-name>. Siboga Expéditie 39c<sup>2</sup>: 1–96.</mixed-citation></ref><ref id="B58"><mixed-citation xmlns:xlink="http://www.w3.org/1999/xlink" xlink:type="simple"><person-group><name name-style="western"><surname>Sakai</surname><given-names>T</given-names></name></person-group> (<year>1976</year>) <source>Crabs of Japan and the Adjacent Seas. 3 Vols.</source><publisher-name>Kodansha Ltd.</publisher-name>, <publisher-loc>Tokyo (29): 773 pp. [English text]</publisher-loc>, <size units="page">461 pp</size>. [Japanese text]. [251 pls]</mixed-citation></ref><ref id="B35"><mixed-citation xmlns:xlink="http://www.w3.org/1999/xlink" xlink:type="simple"><person-group><name name-style="western"><surname>Henderson</surname><given-names>JR</given-names></name></person-group> (<year>1893</year>) A contribution to Indian carcinology. Transactions of the Linnaean Society of London Zoology, series 2, 5: 325–458. <ext-link xlink:type="simple" ext-link-type="doi" xlink:href="10.1111/j.1096-3642.1893.tb00653.x">https://doi.org/10.1111/j.1096-3642.1893.tb00653.x</ext-link></mixed-citation></ref><ref id="B39"><mixed-citation xmlns:xlink="http://www.w3.org/1999/xlink" xlink:type="simple"><!--PageBreak --><person-group><name name-style="western"><surname>Jeyabaskaran</surname><given-names>R</given-names></name><name name-style="western"><surname>Khan</surname><given-names>AS</given-names></name><name name-style="western"><surname>Ramaiyan</surname><given-names>V</given-names></name></person-group> (<year>2000</year>) <source>Biodiversity project on Gulf of Mannar biosphere reserve. Parangipettai, India.</source><publisher-name>Centre of Advanced Study in Marine Biology</publisher-name>, <publisher-loc>Annamalai University</publisher-loc>, <size units="page">177 pp</size>.</mixed-citation></ref><ref id="B40"><mixed-citation xmlns:xlink="http://www.w3.org/1999/xlink" xlink:type="simple"><person-group><name name-style="western"><surname>Kathirvel</surname><given-names>M</given-names></name><name name-style="western"><surname>Gokul</surname><given-names>A</given-names></name></person-group> (<year>2010</year>) <source>Checklist of brachyuran crabs from the Gulf of Mannar marine biosphere reserve. Technical Bulletin 4.</source><publisher-name>The Fisheries Technocrats Forum</publisher-name>, <publisher-loc>Chennai</publisher-loc>, <size units="page">45 pp</size>.</mixed-citation></ref><ref id="B29"><mixed-citation xmlns:xlink="http://www.w3.org/1999/xlink" xlink:type="simple"><person-group><name name-style="western"><surname>Dev Roy</surname><given-names>MK</given-names></name><name name-style="western"><surname>Nandi</surname><given-names>NC</given-names></name></person-group> (<year>2012</year>) <article-title>Brachyuran crabs (<tp:taxon-name><tp:taxon-name-part taxon-name-part-type="subphylum">Crustacea</tp:taxon-name-part></tp:taxon-name>). In: Director ZSI, Kolkata (Ed.</article-title><source>) Fauna of Andaman and Nicobar islands, State Fauna Series, Zoological Survey of India, Kolkata</source><volume>19</volume>(<issue>1</issue>): <fpage>185</fpage>–<lpage>236</lpage>.</mixed-citation></ref><ref id="B70"><mixed-citation xmlns:xlink="http://www.w3.org/1999/xlink" xlink:type="simple"><person-group><name name-style="western"><surname>Vidhya</surname><given-names>V</given-names></name><name name-style="western"><surname>Jawahar</surname><given-names>P</given-names></name><name name-style="western"><surname>Karuppasamy</surname><given-names>K</given-names></name></person-group> (<year>2017</year>) <article-title>Annotated check list of the brachyuran crabs (<tp:taxon-name><tp:taxon-name-part taxon-name-part-type="subphylum">Crustacea</tp:taxon-name-part></tp:taxon-name>: <tp:taxon-name><tp:taxon-name-part taxon-name-part-type="order">Decapoda</tp:taxon-name-part></tp:taxon-name>) from Gulf of Mannar region, south east coast of India.</article-title><source>Journal of Entomology and Zoology Studies</source><volume>5</volume>(<issue>6</issue>): <fpage>2331</fpage>–<lpage>2336</lpage>.</mixed-citation></ref></ref-list></tp:taxon-treatment>
