# Supplementary material for: A collection of crabs (Crustacea, Brachyura) from the southwestern coast of India, with a discussion of the systematic position of Nectopanope Wood-Mason in Wood-Mason & Alcock, 1891 (Euryplacidae)
Source: Zookeys. 2019 Jan 17;(818):1–24. doi: 10.3897/zookeys.818.32108 (PMC6345736; doi:10.3897/zookeys.818.32108)
Supplement: XML Treatment for Cryptopodia collifer [file zookeys.818.32108-treatment13.xml]

<!DOCTYPE tp:taxon-treatment
  PUBLIC "-//TaxonX//DTD Taxonomic Treatment Publishing DTD v0 20100105//EN" "tax-treatment-NSO.dtd">
<tp:taxon-treatment xmlns:tp="http://www.plazi.org/taxpub"><tp:treatment-meta><kwd-group><label>Taxon classification</label><kwd><named-content xmlns:xlink="http://www.w3.org/1999/xlink" content-type="kingdom">Animalia</named-content></kwd><kwd><named-content xmlns:xlink="http://www.w3.org/1999/xlink" content-type="order">Decapoda</named-content></kwd><kwd><named-content xmlns:xlink="http://www.w3.org/1999/xlink" content-type="family">Parthenopidae</named-content></kwd></kwd-group><mixed-citation publication-type="journal"><person-group><name><surname>Ng</surname><given-names>Peter K.L.</given-names></name><name><surname>Priyaja</surname><given-names>P.</given-names></name><name><surname>Kumar</surname><given-names>A. Biju</given-names></name><name><surname>Devi</surname><given-names>S. Suvarna</given-names></name></person-group><article-title>A collection of crabs (<tp:taxon-name><tp:taxon-name-part taxon-name-part-type="subphylum">Crustacea</tp:taxon-name-part></tp:taxon-name>, <tp:taxon-name><tp:taxon-name-part taxon-name-part-type="infraorder">Brachyura</tp:taxon-name-part></tp:taxon-name>) from the southwestern coast of India, with a discussion of the systematic position of <italic><tp:taxon-name><tp:taxon-name-part taxon-name-part-type="genus" reg="Nectopanope">Nectopanope</tp:taxon-name-part></tp:taxon-name></italic> Wood-Mason in Wood-Mason &amp; Alcock, 1891 (<tp:taxon-name><tp:taxon-name-part taxon-name-part-type="family">Euryplacidae</tp:taxon-name-part></tp:taxon-name>)</article-title><source>Zookeys</source><day>17</day><month>1</month><year>2019</year><volume>2019</volume><issue>818</issue><fpage>1</fpage><lpage>24</lpage><pub-id pub-id-type="doi">10.3897/zookeys.818.32108</pub-id></mixed-citation></tp:treatment-meta><tp:nomenclature><tp:taxon-name>
                <tp:taxon-name-part taxon-name-part-type="genus" reg="Cryptopodia">Cryptopodia</tp:taxon-name-part>
                <tp:taxon-name-part taxon-name-part-type="species" reg="collifer">collifer</tp:taxon-name-part>
              </tp:taxon-name><tp:taxon-authority>Flipse, 1930</tp:taxon-authority><xref ref-type="fig" rid="F6">Figs 6D–F</xref><xref ref-type="fig" rid="F7">, 7I–M</xref><tp:nomenclature-citation-list><tp:nomenclature-citation><tp:taxon-name>
                    <tp:taxon-name-part taxon-name-part-type="genus" reg="Cryptopodia">Cryptopodia</tp:taxon-name-part>
                    <tp:taxon-name-part taxon-name-part-type="species" reg="collifer">collifer</tp:taxon-name-part>
                  </tp:taxon-name><comment>Flipse, 1930: 66, fig. 41; <xref ref-type="bibr" rid="B59">Serène 1968</xref>: 62 (list); <xref ref-type="bibr" rid="B62">Shen et al. 1982</xref>: 144, pl. 1 fig. 8; <xref ref-type="bibr" rid="B21">Dai et al. 1986</xref>: 160, pl. 21 fig. 8, text-fig. 91; <xref ref-type="bibr" rid="B20">Dai and Yang 1991</xref>: 176, pl. 21 fig. 8, text-fig. 91; <xref ref-type="bibr" rid="B13">Cai et al. 1994</xref>: 584 (list); <xref ref-type="bibr" rid="B17">Chiong and Ng 1998</xref>: 189, fig. 22; <xref ref-type="bibr" rid="B25">Davie et al. 2002</xref>: 322 (list); <xref ref-type="bibr" rid="B48">Ng and Davie 2002</xref>: 372 (list); <xref ref-type="bibr" rid="B49">Ng et al. 2008</xref>: 130 (list).</comment></tp:nomenclature-citation></tp:nomenclature-citation-list></tp:nomenclature><tp:treatment-sec sec-type="material" id="SECID0EILBG"><title>Material examined.</title><p>1 male (17.5 × 10.6 mm), <named-content xmlns:xlink="http://www.w3.org/1999/xlink" content-type="dwc:verbatimCoordinates" xlink:type="simple"><named-content content-type="geo-json" specific-use="{&#34;type&#34;:&#34;Point&#34;,&#34;coordinates&#34;:[77.538283,7.466300]}" id="NCID0ERLBG" xlink:type="simple">7°27.978'N, 77°32.297'E</named-content></named-content>, 100 m.</p></tp:treatment-sec><tp:treatment-sec sec-type="remarks" id="SECID0EWLBG"><title>Remarks.</title><p>Five species of <italic><tp:taxon-name><tp:taxon-name-part taxon-name-part-type="genus" reg="Cryptopodia">Cryptopodia</tp:taxon-name-part></tp:taxon-name></italic> H. Milne Edwards, 1834, are known from India (<xref ref-type="bibr" rid="B68">Trivedi et al. 2018</xref>): <italic><tp:taxon-name><tp:taxon-name-part taxon-name-part-type="genus" reg="Cryptopodia">C.</tp:taxon-name-part><tp:taxon-name-part taxon-name-part-type="species" reg="angulata">angulata</tp:taxon-name-part></tp:taxon-name></italic> H. Milne Edwards &amp; Lucas, 1841, <italic><tp:taxon-name><tp:taxon-name-part taxon-name-part-type="genus" reg="Cryptopodia">C.</tp:taxon-name-part><tp:taxon-name-part taxon-name-part-type="species" reg="echinosa">echinosa</tp:taxon-name-part></tp:taxon-name></italic> Chiong &amp; Ng, 1998, <italic><tp:taxon-name><tp:taxon-name-part taxon-name-part-type="genus" reg="Cryptopodia">C.</tp:taxon-name-part><tp:taxon-name-part taxon-name-part-type="species" reg="fornicata">fornicata</tp:taxon-name-part></tp:taxon-name></italic> (Fabricius, 1787), <italic><tp:taxon-name><tp:taxon-name-part taxon-name-part-type="genus" reg="Cryptopodia">C.</tp:taxon-name-part><tp:taxon-name-part taxon-name-part-type="species" reg="patula">patula</tp:taxon-name-part></tp:taxon-name></italic> Chiong &amp; Ng, 1998, and <italic><tp:taxon-name><tp:taxon-name-part taxon-name-part-type="genus" reg="Cryptopodia">C.</tp:taxon-name-part><tp:taxon-name-part taxon-name-part-type="species" reg="spatulifrons">spatulifrons</tp:taxon-name-part></tp:taxon-name></italic> Miers, 1879b. The addition of <italic><tp:taxon-name><tp:taxon-name-part taxon-name-part-type="genus" reg="Cryptopodia">C.</tp:taxon-name-part><tp:taxon-name-part taxon-name-part-type="species" reg="collifer">collifer</tp:taxon-name-part></tp:taxon-name></italic> Flipse, 1930, not previously known from the Indian Ocean, is notable. <italic><tp:taxon-name><tp:taxon-name-part taxon-name-part-type="genus" reg="Cryptopodia">Cryptopodia</tp:taxon-name-part><tp:taxon-name-part taxon-name-part-type="species" reg="collifer">collifer</tp:taxon-name-part></tp:taxon-name></italic> Flipse, 1930, was described from a single female specimen from eastern Indonesia and has since been reported from China (<xref ref-type="bibr" rid="B62">Shen et al. 1982</xref>). In an unpublished study, S.H. Tan and the first author examined specimen of this species from off Phuket, Philippines and Fiji, including males, and they agree well with the specimen obtained here from India, and as figured by <xref ref-type="bibr" rid="B17">Chiong and Ng (1998</xref>: fig. 22).</p><p>The lateral margins of the rostrum are straight in the holotype of <italic><tp:taxon-name><tp:taxon-name-part taxon-name-part-type="genus" reg="Cryptopodia">C.</tp:taxon-name-part><tp:taxon-name-part taxon-name-part-type="species" reg="collifer">collifer</tp:taxon-name-part></tp:taxon-name></italic> (cf. <xref ref-type="bibr" rid="B17">Chiong and Ng 1998</xref>: fig. 22A) but are gently convex in the present male (Fig. <xref ref-type="fig" rid="F6">6C</xref>), as was figured by <xref ref-type="bibr" rid="B62">Shen et al. (1982</xref>: pl. 1 fig. 8) for the Chinese specimen. The male telson of <italic><tp:taxon-name><tp:taxon-name-part taxon-name-part-type="genus" reg="Cryptopodia">C.</tp:taxon-name-part><tp:taxon-name-part taxon-name-part-type="species" reg="collifer">collifer</tp:taxon-name-part></tp:taxon-name></italic> is semi-circular in shape (Fig. <xref ref-type="fig" rid="F6">6D</xref>), and is distinct from the more triangular shapes of other <italic><tp:taxon-name><tp:taxon-name-part taxon-name-part-type="genus" reg="Cryptopodia">Cryptopodia</tp:taxon-name-part></tp:taxon-name></italic> species (see <xref ref-type="bibr" rid="B17">Chiong and Ng 1998</xref>). The G1 structure of <italic><tp:taxon-name><tp:taxon-name-part taxon-name-part-type="genus" reg="Cryptopodia">C.</tp:taxon-name-part><tp:taxon-name-part taxon-name-part-type="species" reg="collifer">collifer</tp:taxon-name-part></tp:taxon-name></italic> is most similar to that of <italic><tp:taxon-name><tp:taxon-name-part taxon-name-part-type="genus" reg="Cryptopodia">C.</tp:taxon-name-part><tp:taxon-name-part taxon-name-part-type="species" reg="pan">pan</tp:taxon-name-part></tp:taxon-name></italic> Laurie, 1906, from the Indo-West Pacific (cf. <xref ref-type="bibr" rid="B17">Chiong and Ng 1998</xref>: fig. 24A, B, D–K), but the latter species is easily distinguished by its third maxilliped being distinctly swollen (<xref ref-type="bibr" rid="B17">Chiong and Ng 1998</xref>: fig. 23C). The third maxilliped of <italic><tp:taxon-name><tp:taxon-name-part taxon-name-part-type="genus" reg="Cryptopodia">C.</tp:taxon-name-part><tp:taxon-name-part taxon-name-part-type="species" reg="collifer">collifer</tp:taxon-name-part></tp:taxon-name></italic>, like those of other congeners, is quadrate and not inflated (Fig. <xref ref-type="fig" rid="F6">6D</xref>).</p><!--PageBreak --><!--PageBreak --></tp:treatment-sec><tp:treatment-sec><!--Section generated to contain objects referenced in tp:taxon-treatment.--><fig id="F6" position="float" orientation="portrait"><label>Figure 6.</label><caption><p><bold>A</bold><italic><tp:taxon-name><tp:taxon-name-part taxon-name-part-type="genus" reg="Pseudolambrus">Pseudolambrus</tp:taxon-name-part><tp:taxon-name-part taxon-name-part-type="species" reg="beaumonti">beaumonti</tp:taxon-name-part></tp:taxon-name></italic> (Alcock, 1895), female (9.4 × 8.8 mm) <bold>B</bold><italic><tp:taxon-name><tp:taxon-name-part taxon-name-part-type="genus" reg="Rhinolambrus">Rhinolambrus</tp:taxon-name-part><tp:taxon-name-part taxon-name-part-type="species" reg="contrarius">contrarius</tp:taxon-name-part></tp:taxon-name></italic> (Herbst, 1804), female (10.5 × 10.0 mm) <bold>C–F</bold><italic><tp:taxon-name><tp:taxon-name-part taxon-name-part-type="genus" reg="Cryptopodia">Cryptopodia</tp:taxon-name-part><tp:taxon-name-part taxon-name-part-type="species" reg="collifer">collifer</tp:taxon-name-part></tp:taxon-name></italic> Flipse, 1930, male (17.5 × 10.6 mm) <bold>G, H</bold><italic><tp:taxon-name><tp:taxon-name-part taxon-name-part-type="genus" reg="Paraxanthodes">Paraxanthodes</tp:taxon-name-part><tp:taxon-name-part taxon-name-part-type="species" reg="cumatodes">cumatodes</tp:taxon-name-part></tp:taxon-name></italic> (MacGilchrist, 1905), male (8.3 × 5.5 mm). <bold>A, B, C, G, H</bold> overall dorsal habitus <bold>D</bold> ventral view of cephalothorax <bold>E, F</bold> outer view of chelae.</p></caption><graphic xmlns:xlink="http://www.w3.org/1999/xlink" xlink:href="zookeys-818-001-g006.jpg" position="float" orientation="portrait" xlink:type="simple" id="oo_257305.jpg"/></fig><fig id="F7" position="float" orientation="portrait"><label>Figure 7.</label><caption><p>Gonopods. <bold>A–E</bold><italic><tp:taxon-name><tp:taxon-name-part taxon-name-part-type="genus" reg="Nectopanope">Nectopanope</tp:taxon-name-part><tp:taxon-name-part taxon-name-part-type="species" reg="rhodobaphes">rhodobaphes</tp:taxon-name-part></tp:taxon-name></italic> Wood-Mason in Wood-Mason &amp; Alcock, 1891, male (18.4 × 14.7 mm) <bold>F–H</bold><italic><tp:taxon-name><tp:taxon-name-part taxon-name-part-type="genus" reg="Henicoplax">Henicoplax</tp:taxon-name-part><tp:taxon-name-part taxon-name-part-type="species" reg="maldivensis">maldivensis</tp:taxon-name-part></tp:taxon-name></italic> (Rathbun, 1902), male (9.9 × 6.3 mm) <bold>I–M</bold><italic><tp:taxon-name><tp:taxon-name-part taxon-name-part-type="genus" reg="Cryptopodia">Cryptopodia</tp:taxon-name-part><tp:taxon-name-part taxon-name-part-type="species" reg="collifer">collifer</tp:taxon-name-part></tp:taxon-name></italic> Flipse, 1930, male (17.5 × 10.6 mm) <bold>N–P</bold><italic><tp:taxon-name><tp:taxon-name-part taxon-name-part-type="genus" reg="Paraxanthodes">Paraxanthodes</tp:taxon-name-part><tp:taxon-name-part taxon-name-part-type="species" reg="cumatodes">cumatodes</tp:taxon-name-part></tp:taxon-name></italic> (MacGilchrist, 1905), male (8.3 × 5.5 mm). <bold>A, F</bold> left G1 (ventral view) <bold>B, G</bold> left G1 (dorsal view) <bold>C</bold> distal part of left G1 (ventral view) <bold>D</bold> distal part of left G1 (dorsal view); left G2. Scales bars: 0.5 mm (<bold>A, B, E–H–P</bold>); 0.25 mm (<bold>C, D</bold>).</p></caption><graphic xmlns:xlink="http://www.w3.org/1999/xlink" xlink:href="zookeys-818-001-g007.jpg" position="float" orientation="portrait" xlink:type="simple" id="oo_257306.jpg"/></fig></tp:treatment-sec><ref-list><ref id="B59"><mixed-citation xmlns:xlink="http://www.w3.org/1999/xlink" xlink:type="simple"><person-group><name name-style="western"><surname>Serène</surname><given-names>R</given-names></name></person-group> (<year>1968</year>) <article-title>The <tp:taxon-name><tp:taxon-name-part taxon-name-part-type="infraorder">Brachyura</tp:taxon-name-part></tp:taxon-name> of the Indo Pacific Region. Prodromus for a Check List of the Non-planctonic Marine Fauna of South East Asia. Special Publication of the Singapore National Academy of Science, No.</article-title><volume>1</volume>: <fpage>33</fpage>–<lpage>120</lpage>.</mixed-citation></ref><ref id="B62"><mixed-citation xmlns:xlink="http://www.w3.org/1999/xlink" xlink:type="simple"><person-group><name name-style="western"><surname>Shen</surname><given-names>C-J</given-names></name><name name-style="western"><surname>Dai</surname><given-names>A-Y</given-names></name><name name-style="western"><surname>Chen</surname><given-names>H-L</given-names></name></person-group> (<year>1982</year>) <article-title>New and rare species of <tp:taxon-name><tp:taxon-name-part taxon-name-part-type="family">Parthenopidae</tp:taxon-name-part></tp:taxon-name> (<tp:taxon-name><tp:taxon-name-part taxon-name-part-type="subphylum">Crustacea</tp:taxon-name-part></tp:taxon-name>: <tp:taxon-name><tp:taxon-name-part taxon-name-part-type="infraorder">Brachyura</tp:taxon-name-part></tp:taxon-name>) from China Seas.</article-title><source>Acta Zootaxonomica Sinica</source><volume>7</volume>(<issue>2</issue>): <fpage>139</fpage>–<lpage>149</lpage>. [pls 1, 2]</mixed-citation></ref><ref id="B21"><mixed-citation xmlns:xlink="http://www.w3.org/1999/xlink" xlink:type="simple"><person-group><name name-style="western"><surname>Dai</surname><given-names>A-Y</given-names></name><name name-style="western"><surname>Yang</surname><given-names>S-L</given-names></name><name name-style="western"><surname>Song</surname><given-names>Y-Z</given-names></name><name name-style="western"><surname>Chen</surname><given-names>G-X</given-names></name></person-group> (<year>1986</year>) <source>Crabs of the China Seas.</source><publisher-name>China Ocean Press</publisher-name>, <publisher-loc>Beijing, Vol. 11</publisher-loc>, <size units="page">642 pp</size>. [In Chinese]</mixed-citation></ref><ref id="B20"><mixed-citation xmlns:xlink="http://www.w3.org/1999/xlink" xlink:type="simple"><person-group><name name-style="western"><surname>Dai</surname><given-names>A-Y</given-names></name><name name-style="western"><surname>Yang</surname><given-names>S-L</given-names></name></person-group> (<year>1991</year>) <source>Crabs of the China Seas.</source><publisher-name>China Ocean Press</publisher-name>, <publisher-loc>Beijing and Springer-Verlag, Berlin</publisher-loc>, <size units="page">608 pp</size>. [figs 1–295, pls 1–74]</mixed-citation></ref><ref id="B13"><mixed-citation xmlns:xlink="http://www.w3.org/1999/xlink" xlink:type="simple"><!--PageBreak --><person-group><name name-style="western"><surname>Cai</surname><given-names>E-X</given-names></name><name name-style="western"><surname>Huang</surname><given-names>Z-G</given-names></name><name name-style="western"><surname>Dai</surname><given-names>A-Y</given-names></name><name name-style="western"><surname>Chen</surname><given-names>H-L</given-names></name><name name-style="western"><surname>Yang</surname><given-names>S-L</given-names></name></person-group> (<year>1994</year>) <article-title><tp:taxon-name><tp:taxon-name-part taxon-name-part-type="infraorder">Brachyura</tp:taxon-name-part></tp:taxon-name>.</article-title> In: <person-group><name name-style="western"><surname>Huang</surname><given-names>Z-G</given-names></name></person-group> (<role>Ed.</role>) <issue-title>Marine species and their distributions in China’s Seas, Department of Ocean Management and Monitoring State Oceanic Administration.</issue-title><source>China Ocean Press, Beijing</source>, <fpage>576</fpage>–<lpage>600</lpage>.</mixed-citation></ref><ref id="B17"><mixed-citation xmlns:xlink="http://www.w3.org/1999/xlink" xlink:type="simple"><person-group><name name-style="western"><surname>Chiong</surname><given-names>WL</given-names></name><name name-style="western"><surname>Ng</surname><given-names>PKL</given-names></name></person-group> (<year>1998</year>) <article-title>A revision of the buckler crabs of the genus <italic><tp:taxon-name><tp:taxon-name-part taxon-name-part-type="genus">Cryptopodia</tp:taxon-name-part></tp:taxon-name></italic> H. Milne Edwards, 1834 (<tp:taxon-name><tp:taxon-name-part taxon-name-part-type="subphylum">Crustacea</tp:taxon-name-part></tp:taxon-name>: <tp:taxon-name><tp:taxon-name-part taxon-name-part-type="order">Decapoda</tp:taxon-name-part></tp:taxon-name>: <tp:taxon-name><tp:taxon-name-part taxon-name-part-type="infraorder">Brachyura</tp:taxon-name-part></tp:taxon-name>: <tp:taxon-name><tp:taxon-name-part taxon-name-part-type="family">Parthenopidae</tp:taxon-name-part></tp:taxon-name>).</article-title><source>Raffles Bulletin of Zoology</source><volume>46</volume>(<issue>1</issue>): <fpage>157</fpage>–<lpage>216</lpage>.</mixed-citation></ref><ref id="B25"><mixed-citation xmlns:xlink="http://www.w3.org/1999/xlink" xlink:type="simple"><person-group><name name-style="western"><surname>Davie</surname><given-names>PJF</given-names></name><name name-style="western"><surname>Ng</surname><given-names>PKL</given-names></name><name name-style="western"><surname>Kaenphet</surname><given-names>A</given-names></name><name name-style="western"><surname>Aungtonya</surname><given-names>C</given-names></name></person-group> (<year>2002</year>) <article-title>Annotated checklist of <tp:taxon-name><tp:taxon-name-part taxon-name-part-type="infraorder">Brachyura</tp:taxon-name-part></tp:taxon-name> (<tp:taxon-name><tp:taxon-name-part taxon-name-part-type="subphylum">Crustacea</tp:taxon-name-part></tp:taxon-name>: <tp:taxon-name><tp:taxon-name-part taxon-name-part-type="order">Decapoda</tp:taxon-name-part></tp:taxon-name>) principally obtained during the BIOSHELF survey off western Thailand from 1996–1998.</article-title> In: <person-group><name name-style="western"><surname>Bruce</surname><given-names>NL</given-names></name><name name-style="western"><surname>Berggren</surname><given-names>M</given-names></name><name name-style="western"><surname>Bussawarit</surname><given-names>S</given-names></name></person-group> (<role>Eds</role>) <issue-title>Biodiversity of Crustacea of the Andaman Sea, Proceedings of the International Workshop on the Biodiversity of Crustacea in the Andaman Sea.</issue-title><source>Phuket Marine Biological Center, 29 November to 20 December 1998. Phuket Marine Biological Center Special Publication 23(2)</source>, <fpage>313</fpage>–<lpage>339</lpage>.</mixed-citation></ref><ref id="B48"><mixed-citation xmlns:xlink="http://www.w3.org/1999/xlink" xlink:type="simple"><person-group><name name-style="western"><surname>Ng</surname><given-names>PKL</given-names></name><name name-style="western"><surname>Davie</surname><given-names>PJF</given-names></name></person-group> (<year>2002</year>) <article-title>A checklist of the brachyuran crabs of Phuket and western Thailand.</article-title> In: <person-group><name name-style="western"><surname>Bruce</surname><given-names>NL</given-names></name><name name-style="western"><surname>Berggren</surname><given-names>M</given-names></name><name name-style="western"><surname>Bussawarit</surname><given-names>S</given-names></name></person-group> (<role>Eds</role>) <issue-title>Biodiversity of Crustacea of the Andaman Sea, Proceedings of the International Workshop on the Biodiversity of Crustacea in the Andaman Sea.</issue-title><source>Phuket Marine Biological Center, 29 November to 20 December 1998. Phuket Marine Biological Center Special Publication 23(2)</source>, <fpage>369</fpage>–<lpage>384</lpage>.</mixed-citation></ref><ref id="B49"><mixed-citation xmlns:xlink="http://www.w3.org/1999/xlink" xlink:type="simple"><person-group><name name-style="western"><surname>Ng</surname><given-names>PKL</given-names></name><name name-style="western"><surname>Guinot</surname><given-names>D</given-names></name><name name-style="western"><surname>Davie</surname><given-names>PJF</given-names></name></person-group> (<year>2008</year>) <article-title>Systema Brachyurorum: Part I. An annotated checklist of extant brachyuran crabs of the world.</article-title><source>Raffles Bulletin of Zoology, Supplement</source><volume>17</volume>: <fpage>1</fpage>–<lpage>286</lpage>.</mixed-citation></ref><ref id="B68"><mixed-citation xmlns:xlink="http://www.w3.org/1999/xlink" xlink:type="simple"><person-group><name name-style="western"><surname>Trivedi</surname><given-names>JN</given-names></name><name name-style="western"><surname>Trivedi</surname><given-names>DJ</given-names></name><name name-style="western"><surname>Vachhrajani</surname><given-names>KD</given-names></name><name name-style="western"><surname>Ng</surname><given-names>PKL</given-names></name></person-group> (<year>2018</year>) <article-title>An annotated checklist of marine brachyuran crabs (<tp:taxon-name><tp:taxon-name-part taxon-name-part-type="subphylum">Crustacea</tp:taxon-name-part></tp:taxon-name>: <tp:taxon-name><tp:taxon-name-part taxon-name-part-type="order">Decapoda</tp:taxon-name-part></tp:taxon-name>: <tp:taxon-name><tp:taxon-name-part taxon-name-part-type="infraorder">Brachyura</tp:taxon-name-part></tp:taxon-name>) of India.</article-title><source>Zootaxa</source><volume>4502</volume>(<issue>1</issue>): <fpage>1</fpage>–<lpage>83</lpage>.</mixed-citation></ref></ref-list></tp:taxon-treatment>
