# Supplementary material for: A collection of crabs (Crustacea, Brachyura) from the southwestern coast of India, with a discussion of the systematic position of Nectopanope Wood-Mason in Wood-Mason & Alcock, 1891 (Euryplacidae)
Source: Zookeys. 2019 Jan 17;(818):1–24. doi: 10.3897/zookeys.818.32108 (PMC6345736; doi:10.3897/zookeys.818.32108)
Supplement: XML Treatment for Paraxanthodes cumatodes [file zookeys.818.32108-treatment14.xml]

<!DOCTYPE tp:taxon-treatment
  PUBLIC "-//TaxonX//DTD Taxonomic Treatment Publishing DTD v0 20100105//EN" "tax-treatment-NSO.dtd">
<tp:taxon-treatment xmlns:tp="http://www.plazi.org/taxpub"><tp:treatment-meta><kwd-group><label>Taxon classification</label><kwd><named-content xmlns:xlink="http://www.w3.org/1999/xlink" content-type="kingdom">Animalia</named-content></kwd><kwd><named-content xmlns:xlink="http://www.w3.org/1999/xlink" content-type="order">Decapoda</named-content></kwd><kwd><named-content xmlns:xlink="http://www.w3.org/1999/xlink" content-type="family">Xanthidae</named-content></kwd></kwd-group><mixed-citation publication-type="journal"><person-group><name><surname>Ng</surname><given-names>Peter K.L.</given-names></name><name><surname>Priyaja</surname><given-names>P.</given-names></name><name><surname>Kumar</surname><given-names>A. Biju</given-names></name><name><surname>Devi</surname><given-names>S. Suvarna</given-names></name></person-group><article-title>A collection of crabs (<tp:taxon-name><tp:taxon-name-part taxon-name-part-type="subphylum">Crustacea</tp:taxon-name-part></tp:taxon-name>, <tp:taxon-name><tp:taxon-name-part taxon-name-part-type="infraorder">Brachyura</tp:taxon-name-part></tp:taxon-name>) from the southwestern coast of India, with a discussion of the systematic position of <italic><tp:taxon-name><tp:taxon-name-part taxon-name-part-type="genus" reg="Nectopanope">Nectopanope</tp:taxon-name-part></tp:taxon-name></italic> Wood-Mason in Wood-Mason &amp; Alcock, 1891 (<tp:taxon-name><tp:taxon-name-part taxon-name-part-type="family">Euryplacidae</tp:taxon-name-part></tp:taxon-name>)</article-title><source>Zookeys</source><day>17</day><month>1</month><year>2019</year><volume>2019</volume><issue>818</issue><fpage>1</fpage><lpage>24</lpage><pub-id pub-id-type="doi">10.3897/zookeys.818.32108</pub-id></mixed-citation></tp:treatment-meta><tp:nomenclature><tp:taxon-name>
                <tp:taxon-name-part taxon-name-part-type="genus" reg="Paraxanthodes">Paraxanthodes</tp:taxon-name-part>
                <tp:taxon-name-part taxon-name-part-type="species" reg="cumatodes">cumatodes</tp:taxon-name-part>
              </tp:taxon-name><tp:taxon-authority>(MacGilchrist, 1905)</tp:taxon-authority><xref ref-type="fig" rid="F6">Figs 6G, H</xref><xref ref-type="fig" rid="F7">, 7N–P</xref><tp:nomenclature-citation-list><tp:nomenclature-citation><tp:taxon-name>
                    <tp:taxon-name-part taxon-name-part-type="genus" reg="Xanthodes">Xanthodes</tp:taxon-name-part>
                    <tp:taxon-name-part taxon-name-part-type="species" reg="cumatodes">cumatodes</tp:taxon-name-part>
                  </tp:taxon-name><comment>MacGilchrist, 1905: 205; <xref ref-type="bibr" rid="B7">Alcock et al. 1907</xref>: pl. 79 fig. 1, 1A.</comment></tp:nomenclature-citation><tp:nomenclature-citation><tp:taxon-name>
                    <tp:taxon-name-part taxon-name-part-type="genus" reg="Xanthias">Xanthias</tp:taxon-name-part>
                    <tp:taxon-name-part taxon-name-part-type="species" reg="cumatodes">cumatodes</tp:taxon-name-part>
                  </tp:taxon-name><comment>: <xref ref-type="bibr" rid="B11">Balss 1929</xref>: 24; <xref ref-type="bibr" rid="B63">Stephensen 1946</xref>: 148.</comment></tp:nomenclature-citation><tp:nomenclature-citation><tp:taxon-name>
                    <tp:taxon-name-part taxon-name-part-type="genus" reg="Paraxanthodes">Paraxanthodes</tp:taxon-name-part>
                    <tp:taxon-name-part taxon-name-part-type="species" reg="cumatodes">cumatodes</tp:taxon-name-part>
                  </tp:taxon-name><comment>: <xref ref-type="bibr" rid="B32">Guinot 1968</xref>: 723, fig. 60; <xref ref-type="bibr" rid="B34">Guinot 1971</xref>: 1069; <xref ref-type="bibr" rid="B59">Serène 1968</xref>: 77; <xref ref-type="bibr" rid="B60">Serène 1984</xref>: 209, pl. 30 fig. C; <xref ref-type="bibr" rid="B49">Ng et al. 2008</xref>: 204 (list); <xref ref-type="bibr" rid="B43">Mendoza et al. 2012</xref>: 3, fig. 1D–F, 2E–I.</comment></tp:nomenclature-citation></tp:nomenclature-citation-list></tp:nomenclature><tp:treatment-sec sec-type="material" id="SECID0EMWBG"><title>Material examined.</title><p>1 male (8.3 × 5.5 mm), <named-content xmlns:xlink="http://www.w3.org/1999/xlink" content-type="dwc:verbatimCoordinates" xlink:type="simple"><named-content content-type="geo-json" specific-use="{&#34;type&#34;:&#34;Point&#34;,&#34;coordinates&#34;:[76.289417,8.971167]}" id="NCID0EVWBG" xlink:type="simple">8°58.270'N, 76°17.365'E</named-content></named-content>, 50 m.</p></tp:treatment-sec><tp:treatment-sec sec-type="remarks" id="SECID0E1WBG"><title>Remarks.</title><p>The taxonomic problems associated with <italic><tp:taxon-name><tp:taxon-name-part taxon-name-part-type="genus" reg="Paraxanthodes">Paraxanthodes</tp:taxon-name-part></tp:taxon-name></italic> Guinot, 1968, and the allied genera <italic><tp:taxon-name><tp:taxon-name-part taxon-name-part-type="genus" reg="Monodaeus">Monodaeus</tp:taxon-name-part></tp:taxon-name></italic> Guinot, 1967, and <italic><tp:taxon-name><tp:taxon-name-part taxon-name-part-type="genus" reg="Medaeops">Medaeops</tp:taxon-name-part></tp:taxon-name></italic> Guinot, 1967, and <italic><tp:taxon-name><tp:taxon-name-part taxon-name-part-type="genus" reg="Takedax">Takedax</tp:taxon-name-part></tp:taxon-name></italic> Mendoza &amp; Ng, 2012, as well the generic affinities of species previously classified in these taxa have been discussed at length by <xref ref-type="bibr" rid="B41">Lai et al. (2011)</xref> and <xref ref-type="bibr" rid="B44">Mendoza and Ng (2012)</xref>. While the genera are distinct at the genetic level, the available morphological characters are not always reliable; and work is still ongoing to clarify their affinities. <xref ref-type="bibr" rid="B43">Mendoza et al. (2012)</xref> discussed the generic position of <italic><tp:taxon-name><tp:taxon-name-part taxon-name-part-type="genus" reg="Paraxanthodes">P.</tp:taxon-name-part><tp:taxon-name-part taxon-name-part-type="species" reg="cumatodes">cumatodes</tp:taxon-name-part></tp:taxon-name></italic>, and suggested that it may not be congeneric with <italic><tp:taxon-name><tp:taxon-name-part taxon-name-part-type="genus" reg="Paraxanthodes">P.</tp:taxon-name-part><tp:taxon-name-part taxon-name-part-type="species" reg="obtusidens">obtusidens</tp:taxon-name-part></tp:taxon-name></italic> (Sakai, 1965), the type species of <italic><tp:taxon-name><tp:taxon-name-part taxon-name-part-type="genus" reg="Paraxanthodes">Paraxanthodes</tp:taxon-name-part></tp:taxon-name></italic>.</p><p>We refer the present specimen to <italic><tp:taxon-name><tp:taxon-name-part taxon-name-part-type="genus" reg="Paraxanthodes">P.</tp:taxon-name-part><tp:taxon-name-part taxon-name-part-type="species" reg="cumatodes">cumatodes</tp:taxon-name-part></tp:taxon-name></italic>, described from the western Indian Ocean by <xref ref-type="bibr" rid="B42">MacGilchrist (1905)</xref>, with doubt because of its relatively small size. It differs from typical <italic><tp:taxon-name><tp:taxon-name-part taxon-name-part-type="genus" reg="Paraxanthodes">P.</tp:taxon-name-part><tp:taxon-name-part taxon-name-part-type="species" reg="cumatodes">cumatodes</tp:taxon-name-part></tp:taxon-name></italic> (see <xref ref-type="bibr" rid="B7">Alcock and Annandale 1907</xref>: pl. 79, fig. 1, 1A; <xref ref-type="bibr" rid="B32">Guinot 1968</xref>: fig. 60; <xref ref-type="bibr" rid="B60">Serène 1984</xref>: pl. 30C; <xref ref-type="bibr" rid="B43">Mendoza et al. 2012</xref>: fig. 1D–F) in having the carapace proportionately less broad, the grooves and ridges on the dorsal carapace surface less prominent and the grooves on the thoracic sternum relatively shallower (Fig. 6G, H). The G1 of the present specimen is developed and its structure agrees relatively well with that figured by <xref ref-type="bibr" rid="B43">Mendoza et al. (2012</xref>: fig. 2E, G–I) for <italic><tp:taxon-name><tp:taxon-name-part taxon-name-part-type="genus" reg="Paraxanthodes">P.</tp:taxon-name-part><tp:taxon-name-part taxon-name-part-type="species" reg="cumatodes">cumatodes</tp:taxon-name-part></tp:taxon-name></italic>, except that the distal half is more gently curved and the distal setae less dense (Fig. 7N, O).</p><fig id="F7" position="float" orientation="portrait"><label>Figure 7.</label><caption><p>Gonopods. <bold>A–E</bold><italic><tp:taxon-name><tp:taxon-name-part taxon-name-part-type="genus" reg="Nectopanope">Nectopanope</tp:taxon-name-part><tp:taxon-name-part taxon-name-part-type="species" reg="rhodobaphes">rhodobaphes</tp:taxon-name-part></tp:taxon-name></italic> Wood-Mason in Wood-Mason &amp; Alcock, 1891, male (18.4 × 14.7 mm) <bold>F–H</bold><italic><tp:taxon-name><tp:taxon-name-part taxon-name-part-type="genus" reg="Henicoplax">Henicoplax</tp:taxon-name-part><tp:taxon-name-part taxon-name-part-type="species" reg="maldivensis">maldivensis</tp:taxon-name-part></tp:taxon-name></italic> (Rathbun, 1902), male (9.9 × 6.3 mm) <bold>I–M</bold><italic><tp:taxon-name><tp:taxon-name-part taxon-name-part-type="genus" reg="Cryptopodia">Cryptopodia</tp:taxon-name-part><tp:taxon-name-part taxon-name-part-type="species" reg="collifer">collifer</tp:taxon-name-part></tp:taxon-name></italic> Flipse, 1930, male (17.5 × 10.6 mm) <bold>N–P</bold><italic><tp:taxon-name><tp:taxon-name-part taxon-name-part-type="genus" reg="Paraxanthodes">Paraxanthodes</tp:taxon-name-part><tp:taxon-name-part taxon-name-part-type="species" reg="cumatodes">cumatodes</tp:taxon-name-part></tp:taxon-name></italic> (MacGilchrist, 1905), male (8.3 × 5.5 mm). <bold>A, F</bold> left G1 (ventral view) <bold>B, G</bold> left G1 (dorsal view) <bold>C</bold> distal part of left G1 (ventral view) <bold>D</bold> distal part of left G1 (dorsal view); left G2. Scales bars: 0.5 mm (<bold>A, B, E–H–P</bold>); 0.25 mm (<bold>C, D</bold>).</p></caption><graphic xmlns:xlink="http://www.w3.org/1999/xlink" xlink:href="zookeys-818-001-g007.jpg" position="float" orientation="portrait" xlink:type="simple" id="oo_257306.jpg"/></fig></tp:treatment-sec><tp:treatment-sec><!--Section generated to contain objects referenced in tp:taxon-treatment.--><fig id="F6" position="float" orientation="portrait"><label>Figure 6.</label><caption><p><bold>A</bold><italic><tp:taxon-name><tp:taxon-name-part taxon-name-part-type="genus" reg="Pseudolambrus">Pseudolambrus</tp:taxon-name-part><tp:taxon-name-part taxon-name-part-type="species" reg="beaumonti">beaumonti</tp:taxon-name-part></tp:taxon-name></italic> (Alcock, 1895), female (9.4 × 8.8 mm) <bold>B</bold><italic><tp:taxon-name><tp:taxon-name-part taxon-name-part-type="genus" reg="Rhinolambrus">Rhinolambrus</tp:taxon-name-part><tp:taxon-name-part taxon-name-part-type="species" reg="contrarius">contrarius</tp:taxon-name-part></tp:taxon-name></italic> (Herbst, 1804), female (10.5 × 10.0 mm) <bold>C–F</bold><italic><tp:taxon-name><tp:taxon-name-part taxon-name-part-type="genus" reg="Cryptopodia">Cryptopodia</tp:taxon-name-part><tp:taxon-name-part taxon-name-part-type="species" reg="collifer">collifer</tp:taxon-name-part></tp:taxon-name></italic> Flipse, 1930, male (17.5 × 10.6 mm) <bold>G, H</bold><italic><tp:taxon-name><tp:taxon-name-part taxon-name-part-type="genus" reg="Paraxanthodes">Paraxanthodes</tp:taxon-name-part><tp:taxon-name-part taxon-name-part-type="species" reg="cumatodes">cumatodes</tp:taxon-name-part></tp:taxon-name></italic> (MacGilchrist, 1905), male (8.3 × 5.5 mm). <bold>A, B, C, G, H</bold> overall dorsal habitus <bold>D</bold> ventral view of cephalothorax <bold>E, F</bold> outer view of chelae.</p></caption><graphic xmlns:xlink="http://www.w3.org/1999/xlink" xlink:href="zookeys-818-001-g006.jpg" position="float" orientation="portrait" xlink:type="simple" id="oo_257305.jpg"/></fig></tp:treatment-sec><ref-list><ref id="B7"><mixed-citation xmlns:xlink="http://www.w3.org/1999/xlink" xlink:type="simple"><person-group><name name-style="western"><surname>Alcock</surname><given-names>A</given-names></name><name name-style="western"><surname>Annandale</surname><given-names>N</given-names></name><name name-style="western"><surname>MacGilchrist</surname><given-names>AC</given-names></name></person-group> (<year>1907</year>) Illustrations of the Zoology of the Royal Indian Marine Survey Ship <tp:taxon-name><tp:taxon-name-part taxon-name-part-type="genus">Investigator</tp:taxon-name-part></tp:taxon-name>, under the command of Captain T.H. Heming, R.N. (Retired). <tp:taxon-name><tp:taxon-name-part taxon-name-part-type="subphylum">Crustacea</tp:taxon-name-part></tp:taxon-name> (<tp:taxon-name><tp:taxon-name-part taxon-name-part-type="class">Malacostraca</tp:taxon-name-part></tp:taxon-name>) – Pt. XII, Plates 77–79. <tp:taxon-name><tp:taxon-name-part taxon-name-part-type="subphylum">Crustacea</tp:taxon-name-part></tp:taxon-name> (Entomostraca) – Pt. I, Plates 1–11. <tp:taxon-name><tp:taxon-name-part taxon-name-part-type="phylum">Mollusca</tp:taxon-name-part></tp:taxon-name> – Pt. IV, Plates 14–18. Published under the Authority of Captain GH Hewett, R.N., Director of the Royal Indian Marine. Calcutta: Office of the Superintendent of Government Printing, India. [For authorships and publication dates see Clark and Crosnier 1992]</mixed-citation></ref><ref id="B11"><mixed-citation xmlns:xlink="http://www.w3.org/1999/xlink" xlink:type="simple"><person-group><name name-style="western"><surname>Balss</surname><given-names>H</given-names></name></person-group> (<year>1929</year>) <article-title>Decapoden des Roten Meeres. IV. Die Oxyrhynchen und Schlussbetrachtungen.</article-title> In: <person-group><name name-style="western"><surname>Expedition</surname><given-names>S</given-names></name></person-group>. <issue-title>M. Schiff Pola in das Rote Meer, nördliche und südliche Hälfte 1895/96–1897/98. Zoologische Ergebnisse XXXVI.</issue-title><source>Denkschriften Akademie Wissenschaften in Wien</source><volume>102</volume>: <fpage>1</fpage>–<lpage>30</lpage>. [pl. 1]</mixed-citation></ref><ref id="B63"><mixed-citation xmlns:xlink="http://www.w3.org/1999/xlink" xlink:type="simple"><person-group><name name-style="western"><surname>Stephensen</surname><given-names>K</given-names></name></person-group> (<year>1946</year>) The <tp:taxon-name><tp:taxon-name-part taxon-name-part-type="infraorder">Brachyura</tp:taxon-name-part></tp:taxon-name> of the Iranian Gulf. With an appendix: The male pleopoda of the <tp:taxon-name><tp:taxon-name-part taxon-name-part-type="infraorder">Brachyura</tp:taxon-name-part></tp:taxon-name>. In: Jessen K, Spärck R (Eds) Danish Scientific Investigations in Iran, Part 4 [1945], 1–237.</mixed-citation></ref><ref id="B32"><mixed-citation xmlns:xlink="http://www.w3.org/1999/xlink" xlink:type="simple"><person-group><name name-style="western"><surname>Guinot</surname><given-names>D</given-names></name></person-group> (<year>1968</year>) Recherches préliminaires sur les groupements naturels chez les Crustacés Décapodes Brachyoures. IV. Observations sur quelques genres de <tp:taxon-name><tp:taxon-name-part taxon-name-part-type="family">Xanthidae</tp:taxon-name-part></tp:taxon-name>. Bulletin du Muséum national d’Histoire naturelle, série 2, 39(4), 1967(1968): 695–727.</mixed-citation></ref><ref id="B34"><mixed-citation xmlns:xlink="http://www.w3.org/1999/xlink" xlink:type="simple"><person-group><name name-style="western"><surname>Guinot</surname><given-names>D</given-names></name></person-group> (<year>1971</year>) Recherches préliminaires sur les groupements naturels chez les Crustacés Décapodes Brachyoures, VIII. Synthèse et bibliographie. Bulletin du Muséum national d’Histoire naturelle, série 2, 42(5) [1970]: 1063–1090.</mixed-citation></ref><ref id="B59"><mixed-citation xmlns:xlink="http://www.w3.org/1999/xlink" xlink:type="simple"><person-group><name name-style="western"><surname>Serène</surname><given-names>R</given-names></name></person-group> (<year>1968</year>) <article-title>The <tp:taxon-name><tp:taxon-name-part taxon-name-part-type="infraorder">Brachyura</tp:taxon-name-part></tp:taxon-name> of the Indo Pacific Region. Prodromus for a Check List of the Non-planctonic Marine Fauna of South East Asia. Special Publication of the Singapore National Academy of Science, No.</article-title><volume>1</volume>: <fpage>33</fpage>–<lpage>120</lpage>.</mixed-citation></ref><ref id="B60"><mixed-citation xmlns:xlink="http://www.w3.org/1999/xlink" xlink:type="simple"><person-group><name name-style="western"><surname>Serène</surname><given-names>R</given-names></name></person-group> (<year>1984</year>) <article-title>Crustacés Décapodes Brachyoures de l’Océan Indien Occidental et de la Mer Rouge, <tp:taxon-name><tp:taxon-name-part taxon-name-part-type="superfamily">Xanthoidea</tp:taxon-name-part></tp:taxon-name>: <tp:taxon-name><tp:taxon-name-part taxon-name-part-type="family">Xanthidae</tp:taxon-name-part></tp:taxon-name> et <tp:taxon-name><tp:taxon-name-part taxon-name-part-type="family">Trapeziidae</tp:taxon-name-part></tp:taxon-name>. Avec un addendum par Crosnier A: <tp:taxon-name><tp:taxon-name-part taxon-name-part-type="family">Carpiliidae</tp:taxon-name-part></tp:taxon-name> et <tp:taxon-name><tp:taxon-name-part taxon-name-part-type="family">Menippidae</tp:taxon-name-part></tp:taxon-name>.</article-title><source>Faune Tropicale</source><volume>24</volume>: <fpage>1</fpage>–<lpage>400</lpage>. [figs A–C, 1–243, pls 1–48]</mixed-citation></ref><ref id="B49"><mixed-citation xmlns:xlink="http://www.w3.org/1999/xlink" xlink:type="simple"><person-group><name name-style="western"><surname>Ng</surname><given-names>PKL</given-names></name><name name-style="western"><surname>Guinot</surname><given-names>D</given-names></name><name name-style="western"><surname>Davie</surname><given-names>PJF</given-names></name></person-group> (<year>2008</year>) <article-title>Systema Brachyurorum: Part I. An annotated checklist of extant brachyuran crabs of the world.</article-title><source>Raffles Bulletin of Zoology, Supplement</source><volume>17</volume>: <fpage>1</fpage>–<lpage>286</lpage>.</mixed-citation></ref><ref id="B43"><mixed-citation xmlns:xlink="http://www.w3.org/1999/xlink" xlink:type="simple"><person-group><name name-style="western"><surname>Mendoza</surname><given-names>JCE</given-names></name><name name-style="western"><surname>Kazmi</surname><given-names>QB</given-names></name><name name-style="western"><surname>Moassam</surname><given-names>M</given-names></name></person-group> (<year>2012</year>) First report of two rare xanthid crabs (<tp:taxon-name><tp:taxon-name-part taxon-name-part-type="subphylum">Crustacea</tp:taxon-name-part></tp:taxon-name>: <tp:taxon-name><tp:taxon-name-part taxon-name-part-type="order">Decapoda</tp:taxon-name-part></tp:taxon-name>: <tp:taxon-name><tp:taxon-name-part taxon-name-part-type="infraorder">Brachyura</tp:taxon-name-part></tp:taxon-name>: <tp:taxon-name><tp:taxon-name-part taxon-name-part-type="family">Xanthidae</tp:taxon-name-part></tp:taxon-name>) from Pakistan. Marine Biodiversity Records 5, e51: 1–5. <ext-link xlink:type="simple" ext-link-type="doi" xlink:href="10.1017/S1755267211001084">https://doi.org/10.1017/S1755267211001084</ext-link></mixed-citation></ref><ref id="B41"><mixed-citation xmlns:xlink="http://www.w3.org/1999/xlink" xlink:type="simple"><person-group><name name-style="western"><surname>Lai</surname><given-names>JCY</given-names></name><name name-style="western"><surname>Mendoza</surname><given-names>JCE</given-names></name><name name-style="western"><surname>Guinot</surname><given-names>D</given-names></name><name name-style="western"><surname>Clark</surname><given-names>PF</given-names></name><name name-style="western"><surname>Ng</surname><given-names>PKL</given-names></name></person-group> (<year>2011</year>) <article-title><tp:taxon-name><tp:taxon-name-part taxon-name-part-type="family">Xanthidae</tp:taxon-name-part></tp:taxon-name> Macleay, 1838 (<tp:taxon-name><tp:taxon-name-part taxon-name-part-type="order">Decapoda</tp:taxon-name-part></tp:taxon-name>: <tp:taxon-name><tp:taxon-name-part taxon-name-part-type="infraorder">Brachyura</tp:taxon-name-part></tp:taxon-name>: <tp:taxon-name><tp:taxon-name-part taxon-name-part-type="superfamily">Xanthoidea</tp:taxon-name-part></tp:taxon-name>) systematics: a multi-gene approach with support from adult and zoeal morphology.</article-title><source>Zoologischer Anzeiger</source><volume>250</volume>: <fpage>407</fpage>–<lpage>448</lpage>. <ext-link xlink:type="simple" ext-link-type="doi" xlink:href="10.1016/j.jcz.2011.07.002">https://doi.org/10.1016/j.jcz.2011.07.002</ext-link></mixed-citation></ref><ref id="B44"><mixed-citation xmlns:xlink="http://www.w3.org/1999/xlink" xlink:type="simple"><person-group><name name-style="western"><surname>Mendoza</surname><given-names>JCE</given-names></name><name name-style="western"><surname>Ng</surname><given-names>PKL</given-names></name></person-group> (<year>2012</year>) <article-title>A new genus and species of deep-water xanthid crab (<tp:taxon-name><tp:taxon-name-part taxon-name-part-type="order">Decapoda</tp:taxon-name-part></tp:taxon-name>, <tp:taxon-name><tp:taxon-name-part taxon-name-part-type="infraorder">Brachyura</tp:taxon-name-part></tp:taxon-name>, <tp:taxon-name><tp:taxon-name-part taxon-name-part-type="family">Xanthidae</tp:taxon-name-part></tp:taxon-name>) from the Philippines.</article-title> In: <person-group><name name-style="western"><surname>Komatsu</surname><given-names>H</given-names></name><name name-style="western"><surname>Okuno</surname><given-names>J</given-names></name><name name-style="western"><surname>Fukuoka</surname><given-names>K</given-names></name></person-group> (<role>Eds</role>) <issue-title>Studies on Eumalacostraca: a homage to Masatsune Takeda.</issue-title><source>Crustaceana Monographs</source><volume>17</volume>: <fpage>197</fpage>–<lpage>210</lpage>.</mixed-citation></ref><ref id="B42"><mixed-citation xmlns:xlink="http://www.w3.org/1999/xlink" xlink:type="simple"><person-group><name name-style="western"><surname>MacGilchrist</surname><given-names>AC</given-names></name></person-group> (<year>1905</year>) Natural History Notes from the R.I.M.S. ‘<tp:taxon-name><tp:taxon-name-part taxon-name-part-type="genus">Investigator</tp:taxon-name-part></tp:taxon-name>’, Capt. T. H.Heming, R.N. (retired), commanding. Series III, No. 6. An account of the new and some of the rarer Decapod <tp:taxon-name><tp:taxon-name-part taxon-name-part-type="subphylum">Crustacea</tp:taxon-name-part></tp:taxon-name> obtained during the Surveying Seasons 1901–1904. Annals and Magazine of Natural History, Series 3, 7(87): 233–268. <ext-link xlink:type="simple" ext-link-type="doi" xlink:href="10.1080/03745480509443038">https://doi.org/10.1080/03745480509443038</ext-link></mixed-citation></ref></ref-list></tp:taxon-treatment>
